# Supplementary material for: Genetic relationships and introgression events between wild and cultivated grapevines (Vitis vinifera L.): focus on Italian Lambruscos
Source: Sci Rep. 2024 May 29;14:12392. doi: 10.1038/s41598-024-62774-w (PMC11137023; doi:10.1038/s41598-024-62774-w)
Supplement: Supplementary file 2 — Supplementary Tables. [file 41598_2024_62774_MOESM2_ESM.xlsx]

## Sheet: Title - Authors
Genetic relationships and introgression events between wild and cultivated grapevines (Vitis vinifera L.): focus on Italian Lambruscos
Schneider A.1,2*, Ruffa P.3, Tumino G.4, Fontana M.5, Boccacci P.1, Raimondi S.1,2
1 Institute for Sustainable Plant Protection - National Research Council of Italy (IPSP-CNR), Strada delle Cacce 73 - 10135 Torino (Italy)
2 Giovanni Dalmasso Foundation, Largo Braccini 2 – 10095 Grugliasco, Torino (Italy)
3 Department of Agricultural, Forest and Food Sciences - University of Turin (DiSAFA-UNITO), L. Braccini 2 - 10095 Grugliasco, Torino (Italy)
4 Plant Breeding, Wageningen University and Research (WUR), P.O. Box 9101, 6700 HB Wageningen, The Netherlands
5 Bagnacavallo, Italy
* Corresponding author: anna.schneider@ipsp.cnr.it

## Sheet: Suppl Table S1
Supplementary Table S1 - List of the grape cultivars (A) and wild accessions (B) analysed in this study for a total of 348 genotypes. Specifications in brackets (when they do not indicate synonyms) distinguish homonym varieties usually by their collecting places. Cultivar names followed by the initial of berry colour (B.=white, N.=black, Rs.=rose) are included into the National Italian Catalogue.…
A
Sample code number	Cultivar/accession name	Berry color	Flower sex	Country/Italian region or area of recovery/cultivation	Current planting relevance	Assigned chlorotype
1	Aglianico N.	n	H	Southern Italy	Major	A
2	Albana B.	b	H	Emilia-Romagna	Major	D
3	Albanina nera	n	H	Emilia-Romagna	Endangered	D
4	Albarola B.	b	H	Liguria	Major	D
5	Aleatico (false, from Paderna)	r	H	Piedmont	Endangered	D
6	Aleatico N.	n	H	Central and Southern Italy	Major	A
7	Ancellotta N.	n	H	Emilia-Romagna	Major	A
8	Ansonica B.	b	H	Tuscany, Sicily	Local/Major	A
9	Arneis B.	b	H	Piedmont	Major	D
10	Arsetto bianco (presumed)	b	H	Piedmont	Endangered	n.d.
11	Avanà N.	n	H	Piedmont	Local	A
12	Avarenchetto	n	H	Piedmont	Endangered	C
13	Avarengo N.	n	H	Piedmont	Local	D
14	Balsamina (from Reggio Emilia area)	n	H	Emilia-Romagna	Endangered	A
15	Baratuciat B.	b	H	Piedmont	Local	A
16	Barbarossa (from Finale)	r	H	Liguria	Endangered	A
17	Barbarossa di Piemonte	r	H	Piedmont	Endangered	D
18	Barbassese	b	H	Piedmont	Endangered	D
19	Barbera bianca B.	b	H	Piedmont	Local	D
20	Barbera ciarìa	n	H	Piedmont	Endangered	A
21	Barbera di Patrunat	n	H	Piedmont	Endangered	D
22	Barbera N.	n	H	Piedmont, worldwide	Major	D
23	Barberùn	n	H	Piedmont	Endangered	D
24	Barbrassa	n	H	Piedmont	Endangered	D
25	Baresana B.	b	H	Southern Italy	Major	C
26	Basoleina	n	n.d.	Emilia-Romagna	Endangered	D
27	Becuet N. (Persan N)	n	H	Piedmont, France	Local	A
28	Berla grossa	n	H	Piedmont	Endangered	C
29	Besgano bianco	b	H	Emilia-Romagna	Endangered	n.d.
30	Besgano nero	n	H	Emilia-Romagna	Endangered	D
31	Bian ver B. (Verdesse B)	b	H	Piedmont, France	Local	D
32	Bianchetta (from Frascata)	b	H	Piedmont	Endangered	D
33	Bianchetto (from Saluzzo)	b	H	Piedmont	Endangered	D
34	Bibiola	n	H	Piedmont	Endangered	D
35	Biestro (presumed)	b	n.d.	Liguria	Endangered	D
36	Blanchet	b	H	Piedmont	Endangered	D
37	Bombino bianco B.	b	H	Italy, Balkans	Major	D
38	Bonarda N.	n	H	Piedmont	Major	D
39	Bonardina	n	H	Piedmont	Endangered	D
40	Bonda N.	n	H	Piedmont	Local	D
41	Bondola	n	H	Piedmont, Switzerland	Endangered/Local	D
42	Bordò	n	H	Piedmont	Endangered	D
43	Bosco B.	b	H	Liguria	Minor	D
44	Bottagera (false)	n	H	Lombardy	Endangered	A
45	Bracciola nera N.	n	H	Liguria, Tuscany	Local	D
46	Brachetto (false, from Nizza M.to)	v	H	Piedmont	Endangered	D
47	Brachetto Migliardi	n	H	Piedmont	Local	D
48	Brachetto N.	n	H	Piedmont	Major	D
49	Bragat rosa N.	r	H	Piedmont	Local	D
50	Bressana	n	H	Lombardy	Endangered	D
51	Brugnola	n	H	Lombardy	Endangered	D
52	Brunetta (from Rivoli)	n	H	Piedmont	Endangered	D
53	Bubbierasco	n	H	Piedmont	Endangered	D
54	Cabernet franc N.	n	H	France, worldwide	Major	D
55	Cabernet sauvignon N.	n	H	France, worldwide	Major	D
56	Cagambraga	rs	H	Piedmont	Endangered	D
57	Calabrese N. (Nero d'Avola)	n	H	Southern Italy	Major	D
58	Calora (false)	n	H	Piedmont, Lombardy	Endangered	D
59	Calora	v	H	Piedmont	Endangered	n.d.
60	Calora bianca (presumed)	b	F	Piedmont	Endangered	D
61	Canaiolo nero N.	n	H	Tuscany	Major	A
62	Cardìn	n	H	Piedmont	Local	D
63	Carignan N.	n	H	Spain, worldwide	Major	A
64	Cascarolo	b	H	Piedmont	Endangered	A
65	Cavazzina	n	H	Emilia-Romagna	Endangered	D
66	Chardonnay B.	b	H	France, worldwide	Major	C
67	Chasselas blanc B.	b	H	Switzerland, Europe	Major	D
68	Chatus N.	n	H	Piedmont, France	Local	D
69	Chenin B	b	H	France, worldwide	Major	D
70	Chiavennasca bianca	b	H	Piedmont, Lombardy	Endangered	D
71	Citronino	b	H	Piedmont	Endangered	D
72	Coccalona bianca	b	H	Piedmont	Endangered	D
73	Coccalona nera (Orsolina, Rohrtraube blaurot)	n	H	Piedmont	Endangered	A
74	Corbeau N. (Turca N.)	n	H	France, Italy, America	Minor in Italy	D
75	Cortese B.	b	H	Piedmont	Major	A
76	Cot N (Malbech)	n	H	France, worldwide	Major	C
77	Croatina N.	n	H	Piedmont, Lombardy	Major	D
78	Croetto	n	H	Liguria	Endangered	D
79	Crova (elliptic berry) (Uva crova)	n	H	Lombardy	Endangered	D
80	Crovaro	n	H	Piedmont	Endangered	D
81	Crovin (from Perti)	n	H	Liguria	Endangered	D
82	Dolcetto bianco	b	H	Piedmont	Endangered	D
83	Dolcetto N.	n	H	Piedmont	Major	D
84	Dorata (from Rossena)	b	n.d.	Emilia-Romagna	Endangered	D
85	Doux d'Henry N.	n	F	Piedmont	Local	D
86	Durasa N.	n	H	Piedmont	Local	D
87	Dureza N	b	n.d.	France	Endangered	D
88	Erbaluce B.	b	H	Piedmont	Major	D
89	Famoso B.	b	H	Emilia-Romagna	Major	C
90	Fiano B.	b	H	Southern Italy	Major	D
91	Fogarina N.	n	H	Emilia-Romagna	Local	D
92	Fortana N.	n	H	Emilia-Romagna	Major	D
93	Freisa N.	n	H	Piedmont	Major	D
94	Fumin N.	n	H	Aosta valley	Minor	D
95	Galletta	n	H	Piedmont	Endangered	D
96	Galletto	n	H	Piedmont	Endangered	D
97	Gamay N.	n	H	France, worldwide	Major	C
98	Gamba rossa N. (Gamba di pernice)	n	H	Piedmont	Local	D
99	Garganega B.	b	H	Italy	Major	D
100	Giamellotto (false)	n	H	Piedmont	Endangered	D
101	Gouais blanc (Liseiret B.)	b	H	Northern Italy, Europe	Local	C
102	Granaccia bianca	b	F	Liguria	Endangered	n.d.
103	Grandurey	n	H	Piedmont	Endangered	D
104	Grec rouge	r	H	Piedmont, Europe	Endangered	A
105	Grenache N (Garnacha tinta)	n	H	Spain, worldwide	Major	A
106	Grignolino N.	n	H	Piedmont	Major	D
107	Gris	n	H	Piedmont	Endangered	D
108	Grisa (from Cumiana)	n	H	Piedmont	Endangered	D
109	Grò blan	b	H	Piedmont	Endangered	D
110	Groppello gentile N.	n	H	Lombardy	Major	n.d.
111	Harslevelu	b	H	Hungary, Europe, South Africa	Major	C
112	Heptakilo	n	H	Southern Europe	Endangered	B
113	Jacquez	n	H	America, Europe	Local in Italy	n.d.
114	Lacrima Cristi	n	H	Piedmont	Endangered	D
115	Lambrusca di Alessandria N.	n	H	Piedmont	Local	D
116	Lambrusca pignata	n	H	Piedmont	Endangered	D
117	Lambrusca vittona	n	H	Piedmont	Endangered	A
118	Lambruschetta	n	H	Piedmont	Endangered	D
119	Lambrusco a foglia frastagliata (Enantio N.)	n	H	Trentino, Emilia-Romagna	Major	A
120	Lambrusco Barghi N.	n	F	Emilia-Romagna	Local	A
121	Lambrusco Benetti N.	n	H	Emilia-Romagna	Local	A
122	Lambrusco di Corbelli	n	F	Emilia-Romagna	Endangered	D
123	Lambrusco del pellegrino N. (L. di Fiorano)	n	H	Emilia-Romagna	Endangered	A
124	Lambrusco di Sorbara N	n	F	Emilia-Romagna	Major	D
125	Lambrusco grasparossa N.	n	H	Emilia-Romagna	Major	D
126	Lambrusco Maestri N.	n	H	Emilia-Romagna	Major	A
127	Lambrusco Marani N.	n	H	Emilia-Romagna	Major	D
128	Lambrusco Montericco N.	n	F	Emilia-Romagna	Local	D
129	Lambrusco Montericco rosso (false)	n	H	Emilia-Romagna	Local	D
130	Lambrusco oliva N.	n	H	Emilia-Romagna	Major	A
131	Lambrusco salamino N.	n	H	Emilia-Romagna	Major	A
132	Lambrusco viadanese N.	n	H	Emilia-Romagna, Lombardy	Local	D
133	Luglienga bianca (S. Anna di Lipsia B.)	b	H	Piedmont, Europe	Local	D
134	Luglienga moscata	b	H	Piedmont	Endangered	D
135	Luglienga nera	n	H	Piedmont	Endangered	n.d.
136	Maccaferro (Mornasca N.)	n	H	Piedmont, Lombardy, Emilia-Romagna	Local	D
137	Magliocco dolce N.	n	H	Southern Italy	Major	D
138	Maiolina N.	n	H	Lombardy, Piedmont	Local	D
139	Malbo gentile N.	n	F	Emilia-Romagna	Major	D
140	Malvasia aromatica di Parma (Malvasia Casalini B.)	b	F	Emilia-Romagna	Local	D
141	Malvasia bianca (from Vignale)	b	H	Piedmont	Endangered	D
142	Malvasia bianca lunga B.	b	H	Italy, Europe	Major	D
143	Malvasia di Boca	b	H	Piedmont	Endangered	n.d.
144	Malvasia di Candia aromatica B.	b	H	Emilia-Romagna	Major	D
145	Malvasia di Casorzo N.	n	H	Piedmont	Minor	D
146	Malvasia di Lipari B.	b	H	Mediterranean coastal areas	Minor	A
147	Malvasia di Schierano N.	n	H	Piedmont	Minor	D
148	Malvasia moscata B.	b	H	Piedmont	Local	D
149	Malvasia nera (from Costa V.)	n	H	Piedmont	Endangered	D
150	Malvasia nera a grappolo corto	n	H	Piedmont	Endangered	D
151	Malvasia nera lunga N.	n	H	Piedmont	Minor	D
152	Marzemino N.	n	H	North-eastern Italy, Emilia-Romagna	Major	D
153	Mayolet Rs.	n	H	Aosta valley	Local	D
154	Merlot N.	n	H	worldwide		C
155	Millegusti	n	F	Piedmont	Endangered	D
156	Minutolo	b	H	Southern Italy	Minor	D
157	Moissan	n	H	Piedmont	Endangered	D
158	Montanera N.	n	H	Piedmont, Lombardy	Local	D
159	Montepulciano N.	n	H	Italy	Major	D
160	Moradella (Vermiglio)	n	H	Piedmont, Lombardy	Local	D
161	Morettina	n	n.d.	Emilia-Romagna	Endangered	A
162	Moretto grosso N.	n	H	Piedmont	Local	D
163	Moscato bianco B.	b	H	worldwide	Major	D
164	Moscato bianco precoce	b	H	Piedmont	Endangered	D
165	Moscato d'Amburgo N. (Muscat of Hamburg)	n	H	worldwide	Minor	D
166	Moscato di Scanzo N.	n	H	Lombardy	Local	D
167	Moscato giallo B.	b	H	Europe	Major	A
168	Moscato nero di Acqui N.	n	H	Piedmont	Local	D
169	Moscato rosa Rs.	n	F	Italy, Balkans	Minor	C
170	Moscato violetto (M. rouge de Madère)	r	F	Tuscany	Local	D
171	Moschato mavro	v	H	Balkans	Local	D
172	Mossano (from Canavese area)	n	H	Piedmont	Endangered	D
173	Mostarino	v	H	Piedmont, Emilia-Romagna	Endangered	D
174	Mulinè	n	H	Piedmont	Endangered	D
175	Nascetta B.	b	H	Piedmont	Minor	D
176	Nebbiolo (false) 217	n	H	Piedmont	Endangered	A
177	Nebbiolo d'Antom	n	H	Piedmont	Endangered	D
178	Nebbiolo di Dronero (false)	n	H	Piedmont	Endangered	D
179	Nebbiolo gabardin	n	H	Piedmont	Endangered	D
180	Nebbiolo N.	n	H	Piedmont, Lombardy	Major	D
181	Nebbiolo rosé	n	H	Piedmont, Lombardy	Minor	D
182	Nebùe	n	H	Piedmont	Endangered	D
183	Negrello	n	H	Lombardy	Endangered	D
184	Negrera (from Valtellina)	n	H	Lombardy	Endangered	A
185	Neirano di Spagna	n	H	Piedmont	Endangered	D
186	Neirera	n	H	Piedmont	Endangered	D
187	Ner d'ala N.	n	H	Piedmont, Aosta Valley	Local	D
188	Neretta cuneese N.	n	H	Piedmont	Local	D
189	Neretto di Bairo N.	n	H	Piedmont	Local	D
190	Neretto di Marengo	n	H	Piedmont	Endangered	D
191	Neretto di Salto	n	H	Piedmont	Endangered	D
192	Neretto duro (Balau)	n	H	Piedmont	Endangered	D
193	Neretto gentile	n	H	Piedmont	Endangered	A
194	Neretto nostrano	n	H	Piedmont	Endangered	A
195	Neyret N.	n	H	Aosta valley	Minor	D
196	Orange muscat (M. fleur d'oranger)	b	H	International	Minor	D
197	Orsanella	n	n.d.	Lombardy	Endangered	D
198	Ortrugo B.	b	H	Emilia-Romagna	Major	D
199	Parmesana	n	H	Emilia-Romagna, Lombardy, Piedmont	Endangered	D
200	Patlassa (long internodes, presumed)	b	F	Piedmont	Endangered	D
201	Patouja	n	H	Piedmont	Endangered	D
202	Pelaverga N.	n	H	Piedmont	Minor	A
203	Pelaverga piccolo N.	n	H	Piedmont	Minor	D
204	Perla di Csaba B. (Csaba gyoengye)	b	H	worldwide	Minor	C
205	Petit rouge N.	n	H	Aosta valley	Major	D
206	Petite Arvine B.	b	H	Switzerland, France, Aosta valley	Major	D
207	Picolit (false) (Molinelli)	b	H	Piedmont, Northern Italy	Local	D
208	Pignola N.	n	H	Piedmont, Lombardy	Minor	D
209	Pinot noir N	n	H	worldwide	Major	A
210	Plassa N.	n	H	Piedmont	Local	A
211	Portugais bleu	n	H	Central Europe	Major	C
212	Poulsard	n	H	France	Major	n.d.
213	Prié blanc B. (Agostenga)	b	H	Aosta valley	Minor	A
214	Primaticcia	n	H	Piedmont	Endangered	D
215	Primitivo N.	n	H	Europe, worldwide	Major	C
216	Putet	n	H	Piedmont	Endangered	A
217	Quagliano N. (Bouteillan)	n	H	Piedmont, France	Local	A
218	Rachina	n	H	Piedmont	Endangered	D
219	Rapallino	b	H	Liguria	Endangered	D
220	Rastajola	n	H	Piedmont	Endangered	D
221	Refosco dal peduncolo rosso N.	n	H	North-eastern Italy	Major	D
222	Refosco gentile	n	H	North-eastern Italy	Endangered	D
223	Refosco nostrano N.	n	H	North-eastern Italy	Major	A
224	Regina B. (Afuz Ali)	b	H	worldwide	Major	A
225	Rèze	b	H	Switzerland	Local	D
226	Riesling B.	b	H	worldwide	Major	A
227	Riesling italico B.	b	H	Balkans, Lombardy, Piedmont	Major	A
228	Rossara N. (Schiava N.)	n	H	Piedmont, Lombardy	Minor	D
229	Rossese bianco (false, from Monforte)	b	H	Piedmont	Endangered	D
230	Rossese bianco B.	b	H	Piedmont	Local	D
231	Rossese N.	n	H	Liguria, France	Major	D
232	Rossola (false)	n	n.d.	Lombardy	Endangered	D
233	Rossola nera N.	n	H	Lombardy	Local	D
234	Rossola verde	n	n.d.	Lombardy	Endangered	D
235	Rossoletta	v	H	Piedmont, Lombardy	Endangered	D
236	Roussanne B.	b	H	worldwide	Major	C
237	Ruché N.	n	H	Piedmont	Minor	D
238	Ruzzese B.	b	H	Liguria	Local	D
239	Sangiovese N.	n	H	worldwide	Major	D
240	Sauvignon blanc B	b	H	worldwide	Major	D
241	Savagnin blanc B	b	H	Europe	Major	D
242	Sciaccarello (Termarina N.)	v	H	Tuscany, Emilia-Romagna, Liguria, France (Corse)	Major	D
243	Scimiscià B.	b	H	Liguria, Emilia-Romagna, France (Corse)	Local	D
244	Servavillano	n	F	Piedmont	Endangered	D
245	Sgavetta N.	n	H	Emilia-Romagna	Local	A
246	Slarina N.	n	H	Piedmont	Local	D
247	Spergola B. (Vernaccia di Oristano B.)	b	H	Emilia-Romagna, Sardinia	Minor	D
248	Stciucaera bianca	b	H	Piedmont, Emilia-Romagna	Endangered	D
249	Sultanina bianca B. (Thomson seedless)	b	H	worldwide	Major	C
250	Syrah N.	n	H	worldwide	Major	A
251	Tadone 1 (from Saluzzo)	n	H	Piedmont	Endangered	D
252	Tadone 2 (from Saluzzo)	n	H	Piedmont	Endangered	D
253	Teinturier ad acino rotondo	n	H	Piedmont	Endangered	A
254	Teinturier du Cher	n	H	France	Endangered	A
255	Teroldego N.	n	H	North-eastern Italy	Major	D
256	Terrano N.	n	H	Noth-eastern Italy, Slovenia, Croatia	Major	D
257	Timorasso B.	b	H	Piedmont	Minor	D
258	Trebbianino di Tortona (presumed)	b	H	Piedmont	Endangered	D
259	Trebbiano abruzzese B.	b	H	Abruzzo	Major	D
260	Trebbiano toscano B.	b	H	Italy, France	Major	D
261	Tressot N	n	H	France	Local	D
262	Urban blau (Schiava gentile N.)	n	H	Italy, Germany	Minor	D
263	Uva 'd Batita	n	H	Piedmont	Endangered	D
264	Uva delle cascine	n	H	Lombardy	Endangered	D
265	Uva rara N.	n	H	Piedmont, Lombardy	Minor	D
266	Uva ruggia (Achladi)	r	H	Southern Italy, Greece	Endangered	A
267	Uva tosca bianca	b	H	Emilia-Romagna	Local	D
268	Uva tosca N.	v	H	Emilia-Romagna	Local	D
269	Uvalino N.	n	H	Piedmont	Local	D
270	Uvetta (from Carpignano S.)	n	H	Piedmont	Endangered	n.d.
271	Verdea B.	b	H	Piedmont, Liguria	Local	D
272	Verdeca B. (Lagorthi)	b	H	Apulia, Greece	Major	D
273	Verdese B.	b	H	Lombardy	Local	n.d.
274	Verdicchio bianco B.	b	H	Italy	Major	D
275	Vermentino B.	b	H	France, Italy	Major	D
276	Vermentino nero N.	n	H	Tuscany	Local	D
277	Vernaccia di S. Gimignano B.	b	H	Tuscany, Liguria	Major	D
278	Vespolina N.	n	H	Piedmont, Lombardy	Major	D
279	Vien de Nus N.	n	H	Aosta valley	Local	D
280	Viognier B.	b	H	worldwide	Major	D
281	Vurpin (false)	n	H	Piedmont	Endangered	D
282	Zanello	n	H	Piedmont	Endangered	D
283	Zibibbo B. (Muscat of Alexandria)	b	H	worldwide	Major	B
B	Accession name	Berry color	Sex of the flower/presence of fruit grapes	Population name	Population number (according to Table S1 and Figure 1)	Chlorotype
284	w-Fenera 1	n	F	Fenera	1	A
285	w-Fenera 2	n	F	Fenera	1	A
286	w-Fenera 10		M	Fenera	1	A
287	w-Fenera 11		M	Fenera	1	D
288	w-Fenera 12	n	F or H	Fenera	1	A
289	w-Fenera 13		n.d.	Fenera	1	A
290	w-Gorzente 1	n	F	Gorzente	2	D
291	w-Gorzente 3		M	Gorzente	2	D
292	w-Gorzente 5	n	F	Gorzente	2	A
293	w-Gorzente 6	n	F	Gorzente	2	A
294	w-Gorzente 6bis	n	H	Gorzente	2	A
295	w-Gorzente 7	n	F	Gorzente	2	D
296	w-Gorzente 7 bis		M	Gorzente	2	D
297	w-Gorzente 9	n	F	Gorzente	2	A
298	w-Gorzente 10		M	Gorzente	2	D
299	w-Gorzente 11	n	F	Gorzente	2	D
300	w-Gorzente 12		M	Gorzente	2	D
301	w-Gorzente 13		M	Gorzente	2	A
302	w-Gorzente 14	n	F	Gorzente	2	D
303	w-Pineta Classe 1		n.d.	Pineta di Classe	3	D
304	w-Pineta Classe 2		n.d.	Pineta di Classe	3	A
305	w-Pineta Classe 3		n.d.	Pineta di Classe	3	D
306	w-Pineta Classe 4	n.d.	grapes	Pineta di Classe	3	A
307	w-Pineta Classe 5		n.d.	Pineta di Classe	3	A
308	w-Pineta S. Vitale 1	n.d.	grapes	Pineta di S.Vitale	4	A
309	w-Pineta S. Vitale 2	n.d.	grapes	Pineta di S.Vitale	4	A
310	w-Pineta S. Vitale 3		M	Pineta di S.Vitale	4	A
311	w-Pineta S. Vitale 5	n.d.	grapes	Pineta di S.Vitale	4	A
312	w-Piota 1		M	Piota	5	A
313	w-Piota 2	n	F	Piota	5	A
314	w-Piota 3	n	F	Piota	5	A
315	w-Piota 4		M	Piota	5	D
316	w-Piota 5		M	Piota	5	A
317	w-Piota 6		M	Piota	5	D
318	w-Piota 7	n	F	Piota	5	A
319	w-Piota 8	n	F	Piota	5	A
320	w-Piota 9		M	Piota	5	A
321	w-Piota 11		M	Piota	5	D
322	w-Piota 12	n	F	Piota	5	A
323	w-Piota 13		M	Piota	5	A
324	w-Piota 14		n.d.	Piota	5	D
325	w-Piota 15		n.d.	Piota	5	A
326	w-Piota 16		M	Piota	5	A
327	w-Piota C		n.d.	Piota	5	A
328	w-Randolera 1	n.d.	F or H	Randolera	6	A
329	w-Randolera 2	n	F or H	Randolera	6	A
330	w-Randolera 3		n.d.	Randolera	6	A
331	w-Randolera 4	n	H	Randolera	6	A
332	w-Randolera 5		M	Randolera	6	A
333	w-Rio corto 1		M	Rio corto	7	A
334	w-Rio corto 1A		n.d.	Rio corto	7	A
335	w-Rio corto 2		M	Rio corto	7	A
336	w-Rio corto 3		M	Rio corto	7	A
337	w-Rio corto 4	n	F	Rio corto	7	A
338	w-Rio corto 5		M	Rio corto	7	A
339	w-Rio corto 6	n	F	Rio corto	7	A
340	w-Rio corto 8		n.d.	Rio corto	7	A
341	w-Rio corto 9	n	F	Rio corto	7	A
342	w-Scrivia 1	n	F	Scrivia	8	A
343	w-Scrivia 2	n	F	Scrivia	8	A
344	w-Verrerie 1	n.d.	F	Vallon de la Verrerie	9	A
345	w-Verrerie 4	n.d.	F	Vallon de la Verrerie	9	A
346	w-Verrerie 7		M	Vallon de la Verrerie	9	A
347	w-Verrerie 8		n.d.	Vallon de la Verrerie	9	A
348	w-Verrerie 10	n.d.	F	Vallon de la Verrerie	9	A

## Sheet: Suppl Table S2
Supplementary Table S2 - Genetic profiles at 27 nSSR loci (alleles size in bp) of the 348 unique genotypes (m.d. = missing data).
Sample code number	Cultivar/accession name	VvMD5		VvMD7		VvMD25		VvMD27		VvMD28		VvMD32		VvS2		VrZAG62		VrZAG79		VvMD36		VrZAG67		VrZAG64		VvMD31		VvMD24		VRZAG21		VvMD6		VVMD21		VMC2H4		VVIB01		VMC5G8		VMC1E8		VMC3D12		VvMD26		VMC7F2
1	Aglianico N.	231	245	239	239	251	265	182	188	230	260	251	257	151	155	188	188	244	246	269	294	139	153	137	159	211	211	213	213	191	191	208	210	242	242	209	209	289	295	312	312	208	226	196	218	247	249	201	203
2	Albana B.	225	231	247	247	243	257	178	188	236	238	251	273	133	143	194	200	250	250	247	253	150	153	137	139	203	209	209	209	203	207	208	210	248	254	209	217	289	295	310	316	208	222	212	218	253	261	201	201
3	Albanina nera	231	239	239	253	243	257	184	184	230	262	253	273	133	143	192	194	244	250	263	265	150	153	137	139	209	211	213	215	191	203	208	210	248	248	217	217	291	295	302	316	208	218	200	206	253	261	201	205
4	Albarola B.	231	235	243	263	241	243	178	180	236	246	253	263	133	155	188	194	248	258	251	296	126	139	139	159	195	211	209	217	201	203	210	210	242	254	209	217	291	299	312	316	208	222	200	206	247	247	201	205
5	Aleatico (false, from Paderna)	231	235	233	247	251	257	178	178	238	270	251	265	133	139	196	204	254	258	263	271	126	153	137	141	211	215	213	213	203	207	208	210	248	248	217	217	291	295	312	312	228	230	206	222	247	249	199	201
6	Aleatico N.	225	227	239	249	251	257	178	193	238	248	265	273	133	135	186	196	248	254	243	253	139	155	139	159	211	215	209	213	193	207	190	210	242	264	203	217	289	295	312	316	208	228	200	206	247	249	199	201
7	Ancellotta N.	231	231	239	263	243	257	184	188	236	246	241	273	133	155	194	194	244	246	251	269	153	153	137	137	211	215	209	217	191	207	200	208	242	248	209	211	291	295	302	310	230	232	200	206	249	253	201	201
8	Ansonica B.	225	239	239	247	243	257	178	182	230	260	253	259	135	143	188	202	246	250	269	269	126	132	137	141	209	211	209	209	191	191	208	210	242	248	201	227	291	299	302	312	208	222	200	236	247	247	201	201
9	Arneis B.	225	235	247	249	241	257	188	188	246	260	241	273	135	155	196	204	244	250	251	253	126	155	141	163	215	215	209	217	191	207	208	210	248	254	209	217	291	295	316	316	218	230	206	222	247	247	201	201
10	Arsetto bianco (presumed)	227	231	247	247	257	257	178	188	260	260	265	273	135	143	196	204	244	254	253	275	139	150	143	159	211	215	209	217	193	207	190	208	248	264	201	209	291	291	312	312	228	232	196	206	247	249	201	201
11	Avanà N.	225	225	247	247	241	259	184	184	246	246	263	273	133	155	194	194	238	242	251	271	139	150	143	159	209	215	213	217	191	207	208	210	248	254	201	217	291	299	310	316	208	218	206	222	247	249	201	201
12	Avarenchetto	225	239	249	249	241	257	178	193	230	246	241	251	133	135	204	204	236	250	251	275	139	155	159	163	213	215	209	217	191	203	210	210	248	248	201	223	291	295	302	316	208	228	200	222	247	253	201	205
13	Avarengo N.	225	231	247	247	243	243	178	184	238	260	241	253	139	155	194	200	248	258	263	263	139	150	159	163	195	211	213	213	191	203	208	210	248	248	201	209	295	299	302	302	230	230	200	206	247	247	201	201
14	Balsamina (from Reggio Emilia area)	225	231	247	247	257	259	184	188	236	260	241	253	143	155	194	196	244	250	253	253	150	150	139	143	211	211	213	217	191	201	190	210	248	248	209	217	295	295	302	316	206	230	206	222	249	253	201	205
15	Baratuciat B.	225	227	233	253	257	269	178	188	220	236	241	273	139	151	196	200	246	258	294	294	126	139	141	159	195	211	209	213	201	203	210	210	242	264	201	217	289	291	312	316	222	222	206	206	247	249	201	201
16	Barbarossa (from Finale)	227	227	239	247	241	265	180	188	238	260	257	273	133	151	188	204	258	258	253	263	126	132	137	139	211	215	209	213	201	207	210	210	248	248	201	217	289	295	302	312	228	230	200	218	247	249	201	205
17	Barbarossa di Piemonte	227	239	239	247	241	243	180	184	262	270	241	253	133	145	194	196	250	258	263	265	126	132	137	141	211	215	209	209	203	203	190	210	248	254	209	209	289	295	302	316	208	218	200	212	247	249	201	203
18	Barbassese	225	227	247	249	243	251	178	188	236	260	257	265	133	133	196	196	244	258	263	263	153	153	137	163	215	215	209	209	191	207	196	210	248	248	209	217	289	291	302	316	218	228	206	218	247	249	199	201
19	Barbera bianca B.	225	239	247	253	243	251	178	180	260	270	253	273	133	143	200	204	250	260	263	263	139	153	159	163	211	215	209	213	207	215	208	210	248	248	207	209	289	295	302	312	210	222	206	218	247	249	201	203
20	Barbera ciarìa	225	227	247	247	243	257	184	188	238	266	241	273	135	155	196	200	250	258	269	269	139	155	159	163	195	211	213	217	191	207	194	208	248	248	201	217	291	299	302	316	230	232	206	222	247	253	199	201
21	Barbera di Patrunat	227	235	247	249	243	243	184	193	236	248	253	265	133	133	186	194	250	258	243	243	139	139	159	159	211	211	217	217	191	207	190	210	248	248	203	217	291	291	312	316	228	230	206	206	247	249	199	201
22	Barbera N.	225	225	249	253	241	257	184	188	236	262	253	273	133	135	192	200	242	258	265	265	132	139	159	163	211	211	209	217	191	201	190	208	242	248	209	227	289	295	302	304	206	208	222	222	247	247	201	201
23	Barberùn	225	227	247	247	251	257	184	193	246	260	273	273	143	155	204	204	250	250	253	269	139	153	137	159	211	215	209	217	203	207	190	210	248	254	209	209	295	295	302	316	228	232	206	222	253	253	201	203
24	Barbrassa	225	235	239	243	243	257	178	188	236	238	273	273	143	145	186	188	244	254	247	263	139	139	153	159	203	211	209	217	191	203	208	208	248	254	217	227	295	295	302	312	228	232	206	206	247	253	201	201
25	Baresana B.	233	235	247	253	251	257	178	193	246	246	273	273	135	151	196	204	250	256	257	265	155	155	139	139	213	223	209	209	207	211	190	210	254	264	209	217	291	295	308	316	208	208	206	236	247	249	205	205
26	Basoleina	227	231	247	253	243	269	182	188	230	260	241	263	133	143	194	204	246	250	253	263	150	153	137	139	211	211	209	215	203	215	190	200	242	248	203	217	291	291	302	316	208	218	198	218	247	249	201	201
27	Becuet N. (Persan N.)	227	237	239	257	251	265	184	188	236	236	241	253	151	151	188	194	238	250	265	265	126	153	137	139	203	211	209	217	201	207	208	208	248	248	203	235	289	291	302	316	226	230	206	222	249	253	201	201
28	Berla grossa	235	239	239	261	243	257	180	193	248	260	251	253	139	143	194	196	242	250	253	263	139	139	159	159	195	211	209	217	203	207	190	208	248	248	203	203	295	299	302	310	222	232	206	206	247	249	201	205
29	Besgano bianco	225	227	233	247	241	257	178	193	236	260	251	273	133	135	194	204	236	250	251	253	126	155	139	193	209	211	209	217	203	207	208	210	248	254	201	203	295	299	302	312	208	218	206	206	247	247	201	205
30	Besgano nero	227	239	233	247	251	257	184	193	236	260	251	273	135	151	196	204	250	250	249	253	150	155	139	193	209	211	209	217	203	207	208	208	248	248	201	209	295	295	302	316	218	222	200	206	247	255	201	205
31	Bian ver B. (Verdesse B.)	227	231	239	257	243	251	178	188	236	250	241	251	133	151	188	194	244	248	263	271	126	126	139	141	203	209	213	217	191	201	200	210	248	248	201	235	289	291	312	312	222	230	206	218	247	247	201	205
32	Bianchetta (from Frascata)	225	233	247	253	241	257	180	182	236	236	241	273	139	143	200	204	246	258	263	275	139	153	137	153	211	215	209	217	191	207	208	210	242	248	217	217	291	299	312	316	226	230	218	224	247	249	201	201
33	Bianchetto (from Saluzzo)	225	237	247	249	243	259	184	184	236	246	273	273	133	155	194	200	242	246	251	294	139	153	137	159	195	215	209	213	207	207	208	210	248	254	201	217	291	295	310	316	208	222	206	222	247	249	201	203
34	Bibiola	225	231	247	249	241	251	178	188	230	246	253	263	133	151	186	200	244	258	251	263	150	153	137	163	211	215	209	209	203	207	208	210	248	254	203	203	289	295	302	312	218	230	218	222	249	261	199	201
35	Biestro (presumed)	231	233	247	255	251	257	178	182	236	236	273	273	143	151	204	204	246	258	263	263	139	150	159	163	215	215	209	217	207	207	210	210	248	254	201	217	295	299	302	316	218	230	206	222	249	261	201	203
36	Blanchet	231	235	247	247	241	251	178	184	236	246	263	273	139	151	194	204	250	258	263	263	139	153	137	159	211	211	213	213	201	201	208	208	248	254	203	217	291	295	312	316	230	230	206	222	247	249	201	201
37	Bombino bianco B.	227	231	249	253	243	265	180	193	246	250	259	273	145	151	190	200	250	258	265	265	126	132	137	141	211	211	209	209	191	191	m.d.	m.d.	242	248	209	217	291	295	302	316	228	230	206	206	249	261	201	203
38	Bonarda N.	245	245	249	255	241	243	184	193	230	238	273	273	143	155	200	204	238	250	251	253	132	150	163	163	203	209	213	217	207	207	190	208	242	254	203	217	289	291	302	316	230	230	200	206	247	261	201	201
39	Bonardina	227	235	233	249	251	251	184	188	238	248	253	265	133	151	196	196	242	244	243	243	139	153	137	159	215	215	209	217	191	207	208	210	248	248	201	217	291	299	312	316	218	228	196	206	249	261	201	201
40	Bonda N.	225	231	247	247	251	257	184	193	236	270	273	273	151	151	186	204	250	250	251	263	139	139	159	159	203	215	209	209	193	207	208	210	242	254	203	217	291	299	312	316	208	208	206	218	249	251	201	205
41	Bondola	225	237	239	239	243	259	188	188	220	270	251	263	133	137	188	194	246	250	253	263	153	155	163	193	211	215	209	213	201	203	200	208	248	254	217	217	291	291	312	316	222	230	200	204	247	247	201	203
42	Bordò	225	227	247	249	241	243	178	184	260	270	241	265	133	155	186	196	242	250	253	263	126	139	141	159	215	215	209	213	191	207	208	210	248	264	201	203	291	299	312	316	218	228	206	206	247	249	199	201
43	Bosco B.	225	235	239	263	251	257	180	184	246	260	257	273	133	135	188	196	250	258	263	269	139	150	143	159	211	211	209	213	191	207	190	208	242	248	217	217	291	295	316	316	230	230	200	222	249	261	201	205
44	Bottagera (false)	225	235	247	249	257	257	184	193	246	260	241	273	135	143	196	204	242	250	251	253	139	155	159	163	211	215	217	217	191	207	208	210	248	254	201	209	291	295	304	316	228	232	206	222	247	253	201	201
45	Bracciola nera N.	233	239	253	253	243	257	184	193	238	248	251	259	133	145	194	200	250	250	263	265	139	139	139	159	209	211	209	213	201	203	200	208	248	248	203	209	291	291	302	316	218	228	200	200	247	247	201	205
46	Brachetto (false, from Nizza M.to)	231	235	247	249	251	251	178	178	236	248	251	273	133	139	186	204	248	254	243	263	126	153	137	141	211	215	217	217	203	207	210	210	254	264	217	217	291	291	302	316	230	232	206	222	247	249	199	201
47	Brachetto Migliardi	225	227	233	255	251	257	178	193	260	270	241	273	133	143	196	204	250	254	253	263	139	139	159	159	211	215	213	217	191	207	190	208	248	248	217	217	291	295	316	316	228	230	206	206	247	247	201	203
48	Brachetto N.	227	235	233	247	243	243	178	178	248	260	241	265	133	139	194	196	248	254	243	263	126	150	141	163	211	211	213	217	207	207	208	210	248	248	201	217	295	299	312	316	228	230	206	206	247	249	199	201
49	Bragat rosa N.	227	231	247	253	251	257	178	182	236	246	263	265	143	151	188	204	250	254	263	263	126	153	137	139	211	215	209	217	203	207	208	210	248	254	201	217	291	299	312	316	208	230	206	218	247	249	201	201
50	Bressana	231	235	247	247	243	257	188	193	260	270	257	273	135	155	194	196	250	250	253	263	155	163	149	163	211	215	209	217	207	207	208	210	248	254	209	217	295	299	280	312	222	232	200	222	247	253	201	201
51	Brugnola	231	235	247	253	243	243	182	188	260	270	241	263	145	155	194	194	250	250	263	263	126	153	141	163	211	215	211	213	191	215	208	210	248	254	217	217	291	299	302	312	208	218	200	206	247	249	201	201
52	Brunetta (from Rivoli)	225	231	247	263	241	257	184	184	260	262	241	265	133	135	196	202	238	242	253	265	139	155	139	159	209	211	211	213	191	201	208	208	248	248	209	227	291	295	302	316	208	228	200	212	247	247	201	205
53	Bubbierasco	225	235	249	249	243	259	184	188	246	270	263	273	155	155	200	200	242	250	251	263	139	163	149	159	195	211	209	213	191	207	208	208	248	254	217	217	291	295	302	310	208	222	198	206	247	249	201	203
54	Cabernet franc N.	225	239	239	263	241	257	180	188	230	238	241	259	139	147	194	204	246	258	253	253	139	139	159	159	205	215	209	209	191	201	200	208	248	256	215	217	291	291	316	320	222	228	196	222	247	247	201	201
55	Cabernet Sauvignon N.	231	239	239	239	241	251	174	188	236	238	241	241	139	151	188	194	246	246	253	263	126	139	139	159	205	209	209	217	201	207	208	208	248	256	215	223	291	291	312	320	222	222	200	222	247	249	199	201
56	Cagambraga	225	245	249	251	241	251	180	188	262	270	273	273	139	155	196	200	244	258	263	265	153	153	137	137	211	211	209	213	191	207	190	208	242	248	209	217	289	295	302	302	218	230	200	206	247	247	201	203
57	Calabrese N. (Nero d'Avola)	225	239	239	249	243	257	178	180	238	246	253	253	143	151	186	202	250	250	269	269	153	155	137	139	203	209	209	213	191	203	208	210	248	254	201	217	299	299	302	302	222	222	200	206	247	249	201	205
58	Calora (false)	225	227	233	247	257	259	178	184	236	236	251	263	135	155	204	204	250	258	249	249	153	153	137	163	209	211	209	213	191	201	m.d.	m.d.	248	248	217	219	291	295	302	316	218	230	206	206	247	249	201	203
59	Calora	225	225	239	247	241	241	184	188	260	270	253	273	133	139	186	186	238	244	263	275	150	150	143	163	203	215	209	217	203	207	208	210	242	242	209	217	291	295	312	316	218	218	206	212	247	247	199	201
60	Calora bianca (presumed)	225	231	247	247	241	241	184	188	260	260	273	273	133	139	186	204	238	244	263	275	150	150	143	163	211	215	211	213	203	207	190	210	242	242	217	227	291	295	302	316	218	232	212	222	247	247	199	201
61	Canaiolo nero N.	227	239	233	239	243	257	184	188	260	262	253	275	133	135	188	204	250	258	263	265	132	139	137	159	211	215	213	215	191	203	190	208	248	248	217	217	291	291	302	316	208	218	202	206	247	261	201	205
62	Cardìn	233	235	247	249	257	257	178	193	236	260	251	273	135	139	204	204	248	250	253	263	139	153	137	159	215	215	213	217	191	203	210	210	248	254	201	217	291	295	304	312	228	230	206	222	247	253	201	203
63	Carignan N.	225	227	239	239	243	257	180	184	250	260	251	253	143	145	186	188	250	258	263	263	126	139	141	159	209	209	209	215	191	215	190	208	248	252	209	217	291	295	312	312	208	208	200	212	247	249	201	201
64	Cascarolo	227	227	249	253	241	269	184	188	220	270	241	263	133	151	200	200	238	246	263	294	126	163	139	141	211	211	209	213	203	203	208	208	254	264	201	209	289	291	310	316	222	230	206	206	249	249	201	203
65	Cavazzina	225	231	247	257	241	257	184	193	236	260	253	273	143	151	194	196	250	250	247	253	148	150	139	143	211	215	209	217	191	207	200	208	248	248	209	217	295	295	304	316	230	232	200	200	247	247	201	203
66	Chardonnay B.	233	237	239	243	241	257	180	188	220	230	241	273	137	143	188	196	242	244	253	275	139	153	159	163	213	215	209	217	201	207	200	210	248	248	203	237	289	295	310	312	208	226	206	222	247	253	201	205
67	Chasselas blanc B.	227	235	239	247	243	257	184	188	220	270	241	241	133	143	194	204	250	258	263	294	126	153	137	139	211	215	209	213	201	207	200	208	248	264	203	217	291	295	302	302	228	230	206	222	247	249	201	201
68	Chatus N.	225	227	239	249	241	243	178	193	220	238	241	273	133	137	188	194	250	250	253	294	153	153	137	163	211	215	215	217	201	207	190	200	242	248	217	229	295	299	302	316	226	228	200	206	249	253	199	201
69	Chenin B.	227	231	239	257	243	251	174	188	236	250	257	273	133	151	188	194	246	246	263	271	132	150	143	163	209	215	213	217	201	205	200	208	248	248	223	239	289	291	302	312	228	230	200	200	249	249	199	201
70	Chiavennasca bianca	235	245	247	249	241	243	184	188	238	270	251	273	139	155	194	200	242	244	263	269	150	153	137	143	203	211	209	213	201	207	208	208	242	248	203	217	289	299	302	302	218	230	206	222	247	247	201	201
71	Citronino	235	245	249	253	243	251	180	180	236	270	253	253	151	155	200	204	248	258	263	263	139	155	139	159	209	211	209	211	191	203	190	208	242	248	201	217	289	299	316	316	228	230	212	222	247	249	199	201
72	Coccalona bianca	231	245	239	249	241	241	180	193	236	260	251	263	133	143	188	200	250	258	249	296	153	153	137	163	211	211	209	209	191	201	208	208	248	248	217	217	291	295	312	316	208	228	200	222	247	261	201	205
73	Coccalona nera (Orsolina, Rohrtraube blaurot)	225	239	247	253	257	257	184	184	260	262	241	253	135	143	192	196	242	250	253	265	139	150	139	159	211	211	213	217	191	191	190	208	248	248	209	217	291	295	302	304	206	232	200	222	247	253	201	205
74	Corbeau N. (Turca N.)	227	237	249	263	251	265	188	188	230	246	241	273	151	151	194	200	250	258	294	294	126	132	139	163	203	211	217	217	201	207	208	208	254	264	203	217	289	289	312	316	228	230	206	222	253	255	201	201
75	Cortese B.	225	235	249	249	243	251	178	182	236	250	253	253	133	151	200	202	246	250	265	265	148	150	143	143	209	211	207	209	191	203	190	208	242	248	209	227	291	291	312	320	208	230	196	200	247	249	201	207
76	Cot N. (Malbech)	227	237	239	263	241	251	188	190	236	270	241	253	133	151	188	202	244	258	253	263	126	139	139	159	209	211	209	209	191	201	208	208	242	248	201	217	289	295	312	316	208	226	206	206	247	253	201	201
77	Croatina N.	235	235	247	249	241	251	188	193	236	238	253	273	139	151	186	196	244	244	286	296	139	153	137	159	215	215	209	209	191	207	210	210	248	254	217	217	291	299	302	316	218	226	196	206	247	261	201	201
78	Croetto	225	245	247	251	243	251	178	193	236	260	263	273	133	151	186	188	248	250	247	247	139	150	143	159	215	215	209	209	203	207	210	210	254	264	203	217	295	307	310	316	218	230	200	206	249	253	201	203
79	Crova (elliptic berry) (Uva crova)	225	235	247	247	243	257	184	184	236	260	241	253	135	145	192	196	242	250	247	253	139	150	139	159	195	211	213	217	191	203	208	210	242	248	209	217	291	295	302	302	206	208	200	206	247	247	201	205
80	Crovaro	225	239	247	253	241	257	184	184	238	260	253	263	135	139	192	204	242	242	253	253	150	150	139	143	211	211	217	217	191	201	190	210	242	248	209	217	289	295	304	310	218	232	206	222	247	253	201	203
81	Crovin (from Perti)	227	239	239	253	251	251	178	180	250	270	273	273	143	151	200	204	250	260	253	263	139	155	139	159	211	223	209	213	193	207	190	208	248	248	207	217	295	295	312	316	210	230	206	206	249	249	201	203
82	Dolcetto bianco	225	233	243	247	241	257	178	182	236	246	273	273	139	143	188	204	246	248	263	263	139	153	137	159	215	215	213	217	207	207	210	210	248	254	201	217	291	299	316	316	218	230	218	222	249	249	201	203
83	Dolcetto N.	233	245	247	255	241	241	178	193	230	236	263	273	139	143	204	204	248	250	251	263	139	153	137	159	215	215	209	213	207	207	210	210	248	254	201	217	295	299	316	316	208	218	222	222	249	251	201	201
84	Dorata (from Rossena)	225	245	233	249	257	259	184	184	236	260	253	273	133	155	196	202	238	242	263	263	139	163	149	153	m.d.	m.d.	209	211	191	207	m.d.	m.d.	248	248	217	217	291	295	302	302	208	236	206	222	247	249	201	201
85	Doux d'Henry N.	235	245	247	249	251	257	188	193	230	260	253	273	143	151	186	196	244	250	251	253	150	153	137	163	215	215	209	217	191	207	210	210	248	254	217	217	291	295	316	316	228	230	206	222	253	261	201	201
86	Durasa N.	225	239	253	263	243	257	184	188	236	262	241	253	133	143	192	194	242	250	253	265	139	153	159	163	211	211	213	217	191	191	208	210	248	248	209	217	295	299	302	304	206	230	206	222	247	253	201	205
87	Dureza N.	225	227	239	249	241	243	178	188	230	246	241	273	133	137	194	200	244	254	253	263	126	139	139	159	211	215	213	215	201	207	200	208	248	248	201	217	295	295	316	316	226	230	200	206	247	253	201	201
88	Erbaluce B.	225	227	247	253	243	269	178	184	246	270	241	253	145	151	194	200	242	254	271	294	150	153	137	143	209	211	209	213	203	203	208	208	254	254	217	217	289	291	312	316	208	222	206	206	249	249	201	201
89	Famoso B.	225	227	239	247	241	243	178	188	230	260	265	273	133	133	188	204	242	244	269	275	139	150	161	163	m.d.	m.d.	209	217	201	207	m.d.	m.d.	248	254	217	223	289	291	310	316	218	222	200	236	247	247	199	205
90	Fiano B.	225	227	239	239	251	257	182	188	230	246	259	263	155	155	188	194	244	250	263	275	150	153	137	143	203	211	209	217	191	203	200	208	242	248	217	217	289	289	302	312	208	230	196	200	247	249	201	203
91	Fogarina N.	227	239	233	239	243	257	184	188	230	236	251	257	133	135	194	204	246	250	249	249	139	150	143	159	209	211	209	217	191	203	200	208	248	248	209	209	289	295	302	302	218	228	200	222	247	253	201	205
92	Fortana N.	225	231	247	253	241	257	180	190	236	236	251	273	135	151	192	204	244	258	249	253	132	148	137	143	209	215	209	213	203	207	208	210	248	248	201	209	295	299	302	302	222	228	200	206	247	261	203	205
93	Freisa N.	225	231	247	249	241	243	184	188	246	270	241	273	133	155	194	200	250	250	263	271	153	163	149	163	211	215	213	213	191	207	208	210	248	254	217	217	291	299	302	316	208	222	198	206	247	249	201	201
94	Fumin N.	227	235	247	263	241	243	184	188	260	270	251	253	139	151	194	204	244	246	263	263	139	155	137	163	211	211	207	213	203	207	190	208	248	248	201	201	289	295	302	316	218	218	206	206	247	249	201	203
95	Galletta	227	235	243	249	257	257	178	184	238	246	241	273	143	143	188	204	242	254	251	263	132	139	159	163	203	215	209	217	191	207	208	210	248	254	201	227	289	295	304	312	218	228	206	206	247	253	201	203
96	Galletto	225	231	243	255	241	251	182	193	230	250	253	273	143	151	188	204	250	250	251	263	126	150	141	163	203	215	207	217	207	215	208	210	242	254	203	229	291	291	316	316	230	230	206	218	249	251	201	201
97	Gamay N.	233	237	239	249	241	241	180	188	220	248	241	273	133	137	194	204	242	244	253	263	139	153	159	163	213	215	209	217	201	207	200	210	248	248	203	223	289	299	310	312	222	226	200	222	247	249	201	205
98	Gamba rossa N. (Gamba di pernice)	225	231	239	253	241	257	178	188	260	260	273	273	133	143	186	200	238	244	263	275	150	153	137	163	203	211	211	217	203	207	208	208	248	248	209	227	295	295	302	316	218	218	206	222	247	247	201	205
99	Garganega B.	225	231	249	253	243	257	178	193	238	250	251	259	133	143	200	200	250	250	253	265	132	150	137	139	209	211	209	209	191	203	200	208	248	248	209	217	291	295	316	316	208	228	200	218	249	261	201	207
100	Giamellotto (false)	225	235	249	249	241	257	188	193	246	260	241	273	135	139	200	204	244	250	253	263	139	153	137	159	195	215	209	217	191	207	208	210	248	248	209	217	289	295	316	316	208	228	196	222	247	253	201	201
101	Gouais blanc (Liseiret B.)	233	239	239	249	241	257	178	180	230	248	251	273	133	143	196	204	236	242	263	275	139	139	159	159	211	213	209	209	203	207	190	210	248	248	203	223	295	299	302	310	208	222	200	206	247	249	201	205
102	Granaccia bianca	225	231	239	247	251	257	184	190	260	260	241	241	133	143	196	204	242	250	275	275	126	153	137	139	211	215	209	213	191	203	190	210	242	248	201	227	289	291	302	316	208	218	200	200	247	247	201	205
103	Grandurey	225	231	247	247	251	259	178	193	236	270	253	273	151	155	186	194	248	250	294	294	150	163	139	163	209	215	209	209	203	207	208	210	248	254	203	217	291	295	312	316	208	230	206	206	249	261	201	201
104	Grec rouge	227	235	247	253	243	257	184	184	238	260	257	263	133	143	188	194	238	250	253	263	132	150	137	143	215	215	209	217	201	203	210	210	248	254	217	227	291	295	302	312	208	230	198	200	247	247	203	205
105	Grenache N. (Garnacha tinta)	225	239	239	243	243	257	193	193	246	246	241	251	137	145	188	188	256	256	265	269	132	150	137	143	209	211	211	217	203	205	208	208	242	248	203	217	289	291	312	316	226	228	200	236	247	247	201	201
106	Grignolino N.	225	245	247	255	241	257	180	188	260	260	241	265	133	135	194	204	250	258	253	263	126	150	141	163	211	211	209	217	191	201	208	210	248	254	201	203	291	291	302	316	218	228	206	206	247	261	201	207
107	Gris	225	245	247	247	241	243	178	178	230	260	253	273	139	143	186	200	248	258	251	263	139	150	159	163	195	215	213	217	203	207	208	210	248	254	209	217	291	295	302	302	230	230	206	206	247	261	201	201
108	Grisa (from Cumiana)	225	235	247	247	243	257	184	184	238	246	241	253	135	139	196	200	242	258	251	251	139	150	159	163	195	211	213	217	191	203	208	208	248	254	201	209	295	295	302	316	208	228	206	222	247	253	201	201
109	Grò blan	225	227	247	249	241	241	178	184	246	270	253	273	133	139	200	204	248	250	263	263	126	153	137	141	215	215	209	209	207	207	190	210	248	254	209	209	291	299	316	316	218	230	206	218	247	249	201	205
110	Groppello gentile N.	225	227	247	253	245	257	184	184	238	246	241	251	143	155	194	204	238	250	247	294	126	153	141	163	211	215	213	213	191	201	200	210	248	254	201	209	291	295	310	316	218	228	198	222	247	249	199	203
111	Harslevelu	225	231	239	247	241	243	178	178	230	250	265	273	133	145	188	204	236	250	263	275	150	159	143	163	211	213	209	209	201	207	190	208	242	256	217	217	295	295	316	316	226	228	196	236	247	249	199	205
112	Heptakilo	225	231	239	251	247	251	178	193	246	246	251	273	149	153	188	204	246	256	253	265	126	148	139	143	215	223	207	213	191	207	190	208	248	254	205	207	291	291	302	316	208	230	218	236	247	247	201	207
113	Jacquez	227	243	237	239	257	259	178	188	232	238	253	253	139	143	186	198	248	248	263	271	126	137	141	149	203	203	209	217	195	203	208	208	236	248	209	211	289	291	302	316	208	210	208	222	247	249	201	201
114	Lacrima Cristi	225	235	247	247	243	257	184	193	260	260	241	273	139	143	186	200	250	258	253	263	139	153	137	159	195	215	209	213	191	207	208	210	248	248	201	217	291	299	302	316	208	230	206	206	247	253	201	201
115	Lambrusca di Alessandria N.	225	239	253	255	251	257	178	193	230	270	265	273	143	151	200	204	250	250	251	263	139	150	157	159	211	223	209	213	201	207	190	190	248	248	207	217	295	295	316	316	208	230	206	222	247	249	203	205
116	Lambrusca pignata	227	245	239	247	243	257	188	193	238	260	273	273	133	143	186	194	244	250	253	294	153	153	137	137	215	215	209	217	207	207	200	210	242	254	217	229	295	295	316	316	228	230	200	206	249	261	199	201
117	Lambrusca vittona	235	237	249	261	243	257	188	193	238	260	253	273	139	143	194	204	246	250	253	253	139	139	159	159	195	215	213	217	203	207	208	210	248	248	201	203	289	295	302	316	230	232	206	206	247	247	201	201
118	Lambruschetta	225	225	243	247	241	243	178	188	236	246	253	257	133	139	188	196	250	250	263	263	139	153	159	163	215	215	209	213	195	215	200	210	248	254	203	209	289	291	316	316	218	218	206	218	247	247	201	201
119	Lambrusco a foglia frastagliata (Enantio N.)	225	227	247	263	257	257	184	190	230	256	257	263	135	151	192	194	242	250	253	296	126	132	141	163	215	215	213	213	195	203	200	210	248	248	211	217	291	291	310	316	218	222	200	222	247	253	201	201
120	Lambrusco Barghi N.	227	239	233	257	251	257	184	193	236	260	251	273	143	151	192	204	250	250	249	253	139	155	159	193	211	211	209	213	191	203	190	208	248	248	209	217	289	295	310	316	222	230	200	206	253	255	205	205
121	Lambrusco Benetti N.	227	231	247	263	243	257	188	193	236	238	257	273	133	135	194	196	250	250	249	253	150	153	137	139	209	215	209	209	191	207	208	210	248	248	201	203	289	295	310	316	222	226	200	206	255	255	201	201
122	Lambrusco di Corbelli	227	237	239	263	243	257	184	184	224	238	257	257	151	155	196	202	238	256	269	269	132	163	149	163	203	211	209	209	191	203	190	208	248	254	201	229	291	295	302	310	228	230	200	206	247	247	201	201
123	Lambrusco del pellegrino N. (L. di Fiorano)	225	231	239	253	257	259	184	184	236	262	253	263	143	155	188	192	242	250	263	265	139	153	159	163	211	211	211	213	191	215	190	200	248	248	203	217	295	299	302	302	206	226	200	200	247	253	201	205
124	Lambrusco di Sorbara N.	227	227	239	247	251	257	180	188	230	236	273	273	135	151	194	196	250	258	253	253	150	155	143	163	195	211	213	217	207	207	208	210	242	248	201	203	289	299	302	316	218	226	200	204	247	253	201	201
125	Lambrusco grasparossa N.	231	231	239	249	243	257	184	188	220	246	241	263	133	133	194	200	244	244	247	251	139	150	143	159	209	209	209	217	191	203	200	208	242	248	203	237	289	295	310	316	218	232	206	206	247	253	201	205
126	Lambrusco Maestri N.	227	231	253	257	257	257	190	193	236	266	251	253	135	155	192	202	244	250	253	269	148	153	143	163	209	215	213	213	191	203	208	208	248	248	209	211	291	299	302	310	222	228	206	206	249	261	203	205
127	Lambrusco Marani N.	237	239	233	239	251	257	184	188	230	236	257	273	135	151	196	204	246	250	249	253	153	155	137	193	209	215	209	217	195	207	208	210	248	248	203	209	289	295	310	316	222	226	200	206	247	253	201	205
128	Lambrusco Montericco N.	227	231	247	253	243	257	188	188	236	260	241	273	143	155	200	204	246	248	253	269	148	153	143	163	211	215	209	217	207	207	208	210	242	248	201	203	291	295	304	316	230	230	206	206	247	249	201	201
129	Lambrusco Montericco rosso (false)	225	231	247	249	257	259	182	188	230	238	241	273	155	155	194	202	246	250	253	298	139	148	143	159	m.d.	m.d.	209	213	201	207	m.d.	m.d.	254	254	201	229	291	295	302	312	230	230	200	206	247	253	203	203
130	Lambrusco Oliva N.	227	227	233	239	251	259	184	190	236	236	251	253	151	155	194	204	250	250	249	253	150	153	139	151	211	211	209	213	191	203	208	208	248	248	203	209	291	295	302	316	222	222	206	222	247	255	201	205
131	Lambrusco salamino N.	227	231	233	263	251	257	184	188	238	260	241	251	151	151	194	204	246	250	253	267	155	163	149	193	209	215	213	217	191	203	208	208	248	248	201	229	289	295	302	316	222	222	200	204	247	247	201	205
132	Lambrusco viadanese N.	225	239	247	263	243	257	188	193	236	266	230	265	135	153	196	204	250	250	253	253	150	163	149	163	203	209	213	217	195	201	190	200	248	248	219	223	291	295	310	316	226	226	206	212	249	253	201	201
133	Luglienga bianca (S. Anna di Lipsia B.)	227	235	247	247	243	251	184	184	236	248	253	263	145	155	192	194	238	250	263	296	126	126	139	141	195	195	209	209	191	203	210	210	248	254	203	217	289	291	312	320	208	208	206	218	247	247	201	201
134	Luglienga moscata	227	235	233	247	251	251	178	184	236	248	263	273	133	155	192	196	250	254	243	296	126	139	139	159	195	215	209	213	203	207	210	210	254	264	203	203	289	295	312	312	208	228	206	218	247	249	199	201
135	Luglienga nera	225	231	247	247	243	243	178	184	248	270	263	273	133	145	192	194	248	250	263	263	150	153	143	163	195	215	213	217	191	207	210	210	248	254	217	217	291	299	310	312	218	218	200	218	249	249	201	201
136	Maccaferro (Mornasca N.)	225	227	239	247	243	251	180	180	236	238	251	273	133	151	194	204	250	258	243	243	150	153	143	163	209	211	207	209	201	207	190	208	248	248	203	219	295	295	302	302	218	228	206	206	247	249	201	205
137	Magliocco dolce N.	231	235	247	263	243	251	188	193	246	250	253	259	133	143	194	196	248	250	263	275	153	159	137	143	209	215	209	209	191	207	190	208	248	248	217	223	289	295	312	316	226	230	200	222	249	249	201	205
138	Maiolina N.	225	231	247	253	257	259	180	184	230	246	263	273	135	155	194	194	250	258	247	253	150	155	143	193	211	211	209	217	191	207	200	210	242	248	201	217	289	295	316	316	218	230	206	222	247	251	199	201
139	Malbo gentile N.	231	245	247	253	243	243	180	193	236	236	253	259	145	155	194	200	250	258	247	296	153	153	163	163	211	211	207	209	191	215	210	210	248	254	203	203	295	299	310	312	218	232	218	218	247	255	201	201
140	Malvasia aromatica di Parma (Malvasia Casalini B.)	227	235	233	247	251	257	178	184	248	260	241	265	133	135	196	196	242	254	243	253	126	139	141	159	211	215	217	217	191	207	208	208	248	264	201	217	291	299	312	316	228	228	206	206	247	249	199	201
141	Malvasia bianca (from Vignale)	227	245	233	239	241	257	178	180	248	260	263	265	135	143	188	196	242	258	243	249	139	153	137	159	211	211	209	217	191	201	208	208	248	248	201	217	291	291	312	312	208	228	206	222	247	247	199	201
142	Malvasia bianca lunga B.	225	239	239	253	241	243	178	178	250	256	253	257	145	145	196	200	242	250	253	253	132	139	137	159	211	213	209	209	205	207	190	210	248	248	201	203	295	299	320	320	208	210	206	212	247	249	201	201
143	Malvasia di Boca	227	231	239	247	241	243	178	184	230	260	241	241	139	155	194	204	238	238	253	253	126	139	141	159	211	215	209	213	191	201	190	210	242	248	201	203	295	295	302	316	208	218	206	206	249	253	201	201
144	Malvasia di Candia aromatica B.	227	227	233	233	257	257	178	184	236	248	241	265	135	143	196	204	250	254	243	249	139	139	159	159	209	211	215	217	191	207	208	208	248	264	217	217	295	299	302	316	218	228	206	206	249	253	199	205
145	Malvasia di Casorzo N.	227	239	233	253	251	257	178	178	230	248	265	273	133	151	196	200	242	250	243	251	139	150	157	159	211	223	213	217	201	207	190	208	248	248	201	207	291	295	312	316	208	228	206	222	247	249	199	203
146	Malvasia di Lipari B.	225	225	243	249	243	257	178	182	238	260	253	273	143	145	188	202	242	246	253	263	153	153	137	143	209	211	209	217	207	215	190	208	248	248	217	235	291	295	312	320	226	228	200	236	247	247	201	205
147	Malvasia di Schierano N.	235	235	249	249	251	257	178	188	236	248	273	273	133	135	186	196	244	254	243	296	139	139	159	159	215	215	213	217	207	207	210	210	248	264	209	217	291	295	304	316	228	230	206	206	249	253	199	201
148	Malvasia moscata B.	225	227	233	239	243	251	178	180	246	260	253	265	133	133	188	196	254	258	253	263	139	139	159	159	211	211	209	217	207	215	208	210	248	248	201	227	291	299	302	312	218	228	206	206	247	249	199	201
149	Malvasia nera (from Costa V.)	225	227	233	253	251	257	178	178	230	260	241	265	133	143	196	200	250	254	251	253	126	139	141	159	211	223	209	217	191	201	190	208	248	248	201	207	291	295	316	316	208	228	206	206	249	249	201	205
150	Malvasia nera a grappolo corto	227	245	247	247	251	257	178	180	236	260	241	273	135	151	186	196	254	258	253	263	126	153	137	141	215	215	209	217	191	201	208	210	248	248	209	217	291	295	316	316	208	228	206	206	249	251	201	201
151	Malvasia nera lunga N.	227	231	233	249	241	257	178	184	246	260	241	273	135	155	196	200	250	254	253	271	126	163	141	149	211	211	213	217	191	207	208	208	254	264	217	217	291	299	312	316	222	228	206	206	247	247	199	201
152	Marzemino N.	225	231	239	263	243	257	184	188	236	238	241	263	133	133	194	194	242	250	253	253	150	153	143	163	211	215	209	213	191	191	200	210	242	248	203	217	291	299	302	302	208	230	206	222	247	253	201	203
153	Mayolet Rs.	225	237	247	263	241	243	184	188	246	260	251	253	133	139	194	204	238	250	251	263	126	150	141	163	211	215	207	213	191	201	208	210	248	254	201	223	291	295	310	320	208	218	206	218	247	249	201	205
154	Merlot N.	225	235	239	247	241	251	188	190	230	236	241	241	139	151	194	194	258	258	253	253	132	139	137	159	211	215	209	213	201	201	200	208	242	248	201	215	291	295	312	316	208	222	196	200	247	251	201	201
155	Millegusti	227	231	247	249	251	251	178	178	236	248	251	265	133	139	186	204	254	258	243	263	126	153	137	141	203	215	213	213	203	207	208	210	248	254	203	217	291	291	302	312	228	232	206	222	249	249	199	203
156	Minutolo	225	231	239	249	241	257	188	193	238	246	263	273	133	143	194	196	248	250	253	263	139	159	143	145	211	211	209	217	203	207	190	200	248	248	217	217	289	291	316	316	226	228	200	212	247	249	199	205
157	Moissan	231	245	247	255	241	251	178	193	230	236	263	273	143	151	186	204	250	258	251	251	139	150	159	163	209	215	209	217	201	207	190	210	248	254	203	217	291	295	302	316	208	230	206	222	251	261	201	201
158	Montanera N.	231	231	247	249	257	259	180	184	230	260	263	273	143	155	194	194	250	258	253	263	153	155	163	193	211	215	209	215	191	207	200	210	248	248	217	217	295	295	302	316	230	232	206	222	247	255	201	203
159	Montepulciano N.	225	227	249	249	241	243	188	193	236	246	259	273	133	145	190	200	250	250	265	265	132	159	137	143	209	211	209	217	191	207	208	208	242	248	209	217	291	295	308	316	228	230	206	206	249	249	201	201
160	Moradella (Vermiglio)	235	239	247	249	257	257	184	188	260	262	253	273	143	143	196	196	242	244	253	265	150	155	139	163	211	215	217	217	191	207	208	210	248	248	201	217	291	295	304	316	206	208	200	222	247	253	201	205
161	Morettina	225	239	247	247	243	257	184	184	230	236	253	273	143	155	192	196	242	248	247	253	150	153	137	139	211	215	209	213	191	203	190	210	248	248	209	217	289	295	302	308	222	230	212	222	247	249	201	203
162	Moretto grosso N.	227	239	247	249	251	257	184	193	248	260	253	265	133	135	186	196	250	250	243	253	126	150	139	141	211	215	213	217	191	207	190	210	248	248	217	217	295	295	304	312	230	232	200	206	249	253	199	205
163	Moscato bianco B.	227	235	233	249	243	251	178	193	248	270	265	273	133	133	186	196	250	254	243	263	126	139	141	159	211	215	213	217	207	207	208	210	248	264	203	217	291	295	312	316	228	230	206	206	249	249	199	199
164	Moscato bianco precoce	227	233	233	247	243	257	178	182	246	248	265	273	133	143	196	204	246	254	243	263	126	153	137	141	211	215	217	217	207	207	208	210	248	254	217	217	295	299	316	316	218	230	206	218	249	249	199	201
165	Moscato d'Amburgo N. (Muscat of Hamburg)	231	237	247	249	251	257	178	184	238	246	273	273	135	149	186	192	238	254	253	294	126	155	139	193	211	215	213	213	191	207	208	210	248	254	203	205	295	295	316	316	208	230	206	206	247	249	201	207
166	Moscato di Scanzo N.	235	239	239	249	243	257	178	193	236	248	241	273	133	135	186	194	250	254	243	294	132	139	159	163	215	215	217	217	191	207	200	210	248	264	211	217	291	295	310	316	206	228	206	222	249	253	199	201
167	Moscato giallo B.	227	239	239	249	243	257	178	178	238	248	259	273	133	143	186	188	248	254	263	294	126	139	141	159	209	211	213	217	191	207	208	208	254	264	201	217	295	295	312	320	218	228	206	218	247	249	199	201
168	Moscato nero di Acqui N.	225	235	247	249	251	257	178	184	248	260	253	265	133	135	186	196	242	254	243	253	126	150	139	141	211	211	217	217	191	207	208	210	248	264	209	217	291	295	302	312	206	228	206	222	249	253	199	205
169	Moscato rosa Rs.	235	239	239	249	243	257	178	193	250	270	265	273	133	135	186	188	248	254	253	263	126	139	141	159	211	215	209	217	201	207	208	210	242	264	217	223	291	295	312	316	208	230	206	212	249	249	199	205
170	Moscato violetto (M. rouge de Madère)	225	227	247	249	243	251	178	182	248	260	253	273	133	133	186	204	244	254	243	269	126	139	141	159	215	215	209	217	191	207	210	210	254	264	203	217	291	295	302	316	218	230	200	206	247	249	199	201
171	Moschato mavro	227	235	245	249	243	257	178	184	248	260	265	273	133	135	186	202	238	254	243	265	126	132	137	141	211	215	213	213	207	207	208	210	248	254	217	217	295	295	312	316	208	228	206	206	249	261	199	201
172	Mossano (from Canavese area)	235	245	247	255	251	257	193	193	236	246	263	273	135	151	196	204	250	250	251	251	139	150	159	163	211	215	209	217	201	207	208	210	248	248	203	209	291	295	304	316	208	232	206	222	253	261	201	201
173	Mostarino	225	231	247	249	241	245	184	184	238	270	253	263	133	155	186	200	238	250	263	263	150	153	163	163	211	215	209	213	203	215	208	210	248	254	209	227	289	295	302	316	218	230	206	206	247	247	201	201
174	Mulinè	225	235	247	249	241	241	188	188	270	270	263	273	133	139	200	204	244	246	263	263	150	153	137	163	211	215	207	209	201	207	190	210	248	254	209	217	289	291	302	312	208	218	206	218	249	249	199	201
175	Nascetta B.	225	231	247	249	241	241	178	188	270	270	241	273	133	139	200	204	244	258	263	263	126	150	141	143	211	215	209	217	191	203	190	210	248	248	209	209	289	295	302	316	218	222	200	222	247	249	199	201
176	Nebbiolo (false) 217	231	231	247	247	241	243	188	193	260	270	241	273	133	155	194	196	250	250	253	263	126	153	137	141	211	211	213	217	191	207	208	208	248	248	209	217	295	299	302	302	218	232	206	222	247	253	201	201
177	Nebbiolo d'Antom	231	239	247	249	241	249	178	184	238	246	263	273	133	139	188	204	238	250	263	294	139	153	137	159	211	215	209	209	187	201	190	210	248	248	203	217	289	295	310	316	222	228	200	206	247	253	199	205
178	Nebbiolo di Dronero (false)	225	245	249	249	243	257	178	193	220	230	253	273	133	143	188	196	250	252	253	294	153	153	137	137	211	215	209	215	191	207	190	210	242	248	217	217	295	295	316	316	226	228	200	222	253	261	201	201
179	Nebbiolo gabardin	225	225	249	263	243	257	193	193	220	246	263	273	133	143	188	194	238	250	253	263	139	153	137	159	211	211	209	215	201	207	190	210	242	248	203	217	291	299	316	316	208	226	200	206	247	253	199	201
180	Nebbiolo N.	231	235	247	249	241	243	184	188	238	270	241	263	155	155	194	200	242	250	263	263	126	163	141	149	211	211	209	213	191	191	208	210	248	248	217	217	291	299	302	316	218	222	198	206	247	249	201	201
181	Nebbiolo rosé	225	231	247	253	243	259	180	188	236	270	241	253	155	155	194	194	250	258	263	263	126	163	141	149	211	211	209	213	191	207	200	210	242	248	217	217	291	299	302	316	218	222	198	206	247	249	201	201
182	Nebùe	225	227	233	255	251	257	178	184	238	248	241	265	133	143	196	204	242	248	253	271	126	153	137	141	209	211	209	217	191	201	190	208	248	264	217	217	291	295	302	312	208	228	206	206	247	249	201	201
183	Negrello	225	231	239	249	241	243	180	188	220	230	241	241	133	137	188	196	246	258	253	253	126	153	137	139	195	203	209	213	195	195	208	210	248	254	201	217	289	295	316	316	208	226	200	206	247	249	201	201
184	Negrera (from Valtellina)	231	235	247	249	241	243	184	190	238	270	241	263	137	155	194	200	242	250	263	296	126	139	141	159	211	211	209	213	191	195	208	210	248	248	217	229	291	299	302	316	208	222	198	200	247	253	201	201
185	Neirano di Spagna	225	227	239	249	241	257	184	188	246	262	265	273	143	143	186	200	242	244	251	265	150	153	137	163	m.d.	m.d.	213	213	203	207	m.d.	m.d.	248	248	201	217	291	291	302	304	218	218	222	222	253	261	201	207
186	Neirera	225	245	247	249	241	241	178	178	230	246	253	273	133	143	186	200	248	258	251	263	139	153	137	159	211	215	209	209	207	215	208	210	248	248	217	217	295	295	302	316	208	208	206	222	247	261	201	201
187	Ner d'ala N.	225	231	239	249	243	251	188	190	246	260	257	273	133	139	188	200	244	244	263	263	150	155	139	163	195	215	209	213	207	207	208	210	248	248	203	217	289	299	312	316	208	218	196	222	247	247	201	201
188	Neretta cuneese N.	225	237	247	263	241	257	180	193	220	246	263	273	139	143	194	204	238	258	253	263	139	153	159	163	211	215	209	209	201	207	210	210	242	248	203	217	291	295	316	316	208	230	206	206	247	247	199	201
189	Neretto di Bairo N.	225	235	247	247	243	243	184	188	260	270	263	273	133	155	194	196	242	250	253	263	139	163	149	151	211	211	209	209	191	207	208	210	248	248	209	217	291	295	304	316	222	230	206	206	247	249	201	201
190	Neretto di Marengo	225	245	249	255	241	257	178	193	230	238	251	265	137	143	200	204	248	250	251	271	150	153	137	157	209	211	209	209	191	201	190	208	248	248	203	217	291	295	302	316	208	208	206	222	247	251	201	205
191	Neretto di Salto	225	245	247	255	251	257	184	193	236	260	273	273	135	151	196	204	242	250	226	243	126	139	141	159	215	215	209	217	207	207	208	210	248	254	201	217	291	291	316	316	218	230	206	222	247	261	201	201
192	Neretto duro (Balau)	225	235	247	247	243	257	184	193	236	236	241	253	133	135	194	196	258	258	296	296	139	150	159	163	211	211	213	217	191	201	190	208	248	254	201	217	291	299	312	316	228	230	206	206	247	253	201	201
193	Neretto gentile	235	245	247	249	241	257	188	188	246	260	241	273	133	153	196	200	238	244	263	269	139	153	137	159	211	211	209	217	191	207	208	208	254	254	217	229	291	295	302	312	222	230	200	206	247	249	201	201
194	Neretto nostrano	225	225	249	249	241	251	178	190	260	270	257	273	137	139	196	200	248	250	263	263	139	153	159	163	m.d.	m.d.	213	213	191	207	m.d.	m.d.	248	248	209	211	289	289	310	316	222	230	200	222	249	255	201	203
195	Neyret N.	225	227	247	263	241	243	184	188	260	270	263	273	133	139	194	204	238	244	263	263	126	153	137	141	209	215	207	213	203	207	208	210	248	254	201	223	289	291	302	316	218	218	206	222	247	247	201	203
196	Orange muscat (M. fleur d'oranger)	227	235	247	249	243	251	178	184	248	270	241	273	133	133	186	204	250	254	243	263	139	153	137	159	211	215	209	213	201	207	208	210	248	264	203	203	295	295	302	316	228	230	206	206	247	249	199	201
197	Orsanella	227	231	249	253	241	257	184	188	260	270	241	253	143	155	194	202	250	250	263	275	126	132	137	141	211	211	213	217	191	207	200	208	242	248	209	217	291	295	312	316	222	228	198	218	249	249	201	203
198	Ortrugo B.	225	237	247	253	243	259	180	184	220	250	241	263	133	155	194	200	250	258	253	263	126	150	141	143	211	211	209	213	191	201	208	210	242	242	209	217	291	299	316	316	208	230	206	218	247	249	201	205
199	Parmesana	235	239	243	247	243	257	184	184	248	262	253	273	133	143	188	192	242	250	263	265	126	139	141	159	211	211	209	213	191	207	190	208	242	248	209	217	295	295	302	316	206	208	206	222	247	249	203	205
200	Patlassa (long internodes, presumed)	225	239	247	253	241	257	180	188	236	260	241	251	135	143	192	200	242	258	275	286	126	139	141	153	211	211	209	217	191	201	190	208	242	248	217	217	291	291	312	316	226	232	222	224	247	249	201	201
201	Patouja	231	245	247	249	243	251	178	188	230	238	273	273	151	155	186	200	244	258	251	251	139	153	137	159	209	211	209	209	207	207	208	210	248	254	217	217	291	299	302	316	218	230	206	222	247	261	201	201
202	Pelaverga N.	227	235	247	253	241	243	178	188	260	270	241	273	133	151	194	194	250	258	263	263	150	155	139	163	211	215	209	217	191	203	200	210	248	254	201	217	291	291	312	316	208	218	206	222	247	249	201	201
203	Pelaverga piccolo N.	233	239	243	253	251	251	178	188	236	250	251	253	133	151	188	200	248	250	263	263	126	132	137	141	203	211	209	211	203	215	208	208	248	248	209	229	291	291	312	316	228	230	196	218	249	251	201	205
204	Perla di Csaba B. (Csaba gyoengye)	235	235	247	249	243	243	178	180	220	270	273	273	133	155	186	204	254	258	263	294	139	139	159	159	215	223	209	213	201	207	190	210	242	264	203	221	291	295	312	316	216	230	206	222	247	249	199	201
205	Petit rouge N.	225	227	247	247	241	243	188	188	246	260	253	263	133	139	194	204	244	246	251	263	126	155	139	141	209	215	213	217	203	203	208	210	248	248	201	201	289	291	302	310	218	222	206	222	247	249	203	203
206	Petite Arvine B.	237	237	257	263	243	251	184	188	238	246	241	251	133	151	194	194	238	250	253	263	126	139	139	151	195	211	213	217	191	201	208	210	248	264	229	229	291	295	302	302	208	222	200	200	247	247	201	203
207	Picolit (false) (Molinelli)	235	239	253	263	243	257	184	190	248	260	253	253	133	143	192	194	242	250	253	263	126	150	139	139	211	215	209	217	191	203	190	208	248	248	203	217	291	291	302	310	206	222	200	222	247	253	201	205
208	Pignola N.	231	235	253	263	241	243	180	188	236	238	241	263	155	155	194	194	250	258	294	294	150	153	143	163	211	211	209	213	191	191	200	210	242	248	217	217	291	299	302	316	218	230	206	206	247	249	201	201
209	Pinot noir N.	227	237	239	243	241	251	184	188	220	238	241	273	137	151	188	194	238	244	253	253	126	153	139	163	215	215	215	217	201	207	200	200	248	248	203	237	289	295	312	316	226	230	206	222	247	253	201	201
210	Plassa N.	225	225	247	249	257	257	180	193	246	280	257	273	135	143	204	204	250	258	251	263	139	139	159	159	211	211	209	217	205	207	190	208	242	248	201	217	291	307	312	316	218	228	206	206	247	253	201	201
211	Portugais bleu	225	231	243	255	251	251	180	193	230	262	253	273	143	151	188	204	248	258	263	275	126	132	139	163	203	209	209	217	201	207	190	208	248	256	217	223	295	299	312	320	230	230	222	236	249	249	205	205
212	Poulsard	227	237	233	247	241	243	178	188	220	246	241	263	133	137	194	196	246	254	251	253	126	153	141	163	211	215	213	217	191	201	208	210	248	254	201	209	289	291	310	316	222	230	200	206	249	249	201	201
213	Prié blanc B. (Agostenga)	227	237	233	247	241	251	184	188	236	246	253	273	133	155	194	196	238	250	251	296	126	126	139	141	195	215	209	209	191	207	208	210	248	254	203	223	289	295	316	320	208	222	206	206	247	247	201	203
214	Primaticcia	235	239	249	255	251	251	178	188	230	236	273	273	151	151	196	204	244	250	251	296	150	153	137	157	211	215	209	213	207	207	190	210	248	254	207	217	295	299	316	316	218	230	206	222	249	261	201	203
215	Primitivo N.	225	235	247	249	241	241	178	180	250	260	257	265	133	143	200	204	236	258	253	253	139	150	159	163	211	213	209	209	201	207	208	210	242	248	225	227	291	299	302	316	208	222	200	206	247	249	201	203
216	Putet	227	231	247	263	243	257	184	184	236	236	241	253	141	145	192	194	238	242	m.d.	m.d.	m.d.	m.d.	137	141	m.d.	m.d.	209	213	m.d.	m.d.	m.d.	m.d.	248	254	209	217	289	289	310	312	208	228	206	206	247	249	201	201
217	Quagliano N. (Bouteillan)	225	225	239	243	241	269	178	188	250	260	241	251	133	143	186	188	250	254	263	275	130	139	159	159	203	209	209	209	191	205	208	208	248	248	217	227	295	295	302	316	228	232	212	222	247	253	201	201
218	Rachina	231	231	239	247	243	259	188	188	230	248	241	263	133	155	188	194	246	246	253	263	126	153	137	139	203	215	209	213	195	203	208	210	254	254	201	217	295	299	316	316	222	226	200	206	247	251	201	201
219	Rapallino	225	231	249	253	241	243	180	184	238	250	251	257	133	155	200	200	250	258	263	263	126	139	141	159	211	215	209	213	191	191	208	210	248	248	217	227	291	299	302	312	218	230	206	212	247	249	201	201
220	Rastajola	227	239	247	247	241	257	184	184	260	262	253	273	143	155	194	196	242	250	253	265	126	150	139	141	211	211	213	217	191	207	190	210	248	248	201	217	291	299	302	316	206	218	206	222	247	253	201	205
221	Refosco dal peduncolo rosso N.	225	231	239	247	243	257	180	188	236	238	251	263	133	133	194	194	250	258	253	253	150	153	143	163	211	215	209	217	191	201	200	210	248	248	203	217	291	295	302	316	208	230	212	222	247	253	201	203
222	Refosco gentile	225	225	247	263	243	259	178	184	236	246	253	263	133	155	194	204	250	258	251	263	155	163	149	163	211	215	209	213	191	215	208	210	248	254	203	229	291	295	302	312	218	222	204	206	247	247	201	201
223	Refosco nostrano N.	225	231	249	263	259	265	184	184	236	270	253	263	151	155	194	200	242	250	263	263	139	163	149	159	209	211	209	209	191	215	208	208	242	248	203	217	291	295	312	316	218	230	206	206	247	247	201	203
224	Regina B. (Afuz Ali)	225	231	239	249	251	257	184	184	236	260	259	273	133	135	186	188	242	250	275	275	132	155	137	139	m.d.	m.d.	209	209	191	215	m.d.	m.d.	254	254	203	217	291	295	312	316	218	228	206	212	249	249	201	205
225	Rèze	225	227	247	249	241	243	184	188	246	270	241	263	133	133	194	200	246	250	251	263	126	153	141	163	211	215	209	213	191	203	208	210	248	254	209	223	289	299	310	316	218	222	200	206	247	249	201	203
226	Riesling B.	225	233	249	257	251	257	180	188	230	236	253	273	143	151	194	204	242	244	253	263	139	153	137	159	203	213	209	217	203	207	208	210	248	248	223	227	289	299	302	312	222	230	200	206	249	249	201	205
227	Riesling italico B.	225	237	247	257	257	271	184	188	248	260	241	273	135	151	194	196	250	250	253	263	139	139	159	159	211	215	213	217	191	207	200	208	248	248	209	223	291	299	302	304	206	222	200	222	247	253	201	205
228	Rossara N. (Schiava N.)	225	233	239	253	241	257	178	184	246	248	251	273	133	143	194	196	236	250	263	269	126	139	141	159	211	211	209	213	201	207	190	200	242	248	201	203	291	299	310	316	208	218	200	218	247	251	203	205
229	Rossese bianco (false, from Monforte)	225	227	249	253	243	251	180	188	246	260	253	273	133	133	200	200	244	258	263	275	132	139	137	159	211	211	207	209	203	207	208	208	248	254	201	217	291	295	302	316	228	230	206	222	247	249	201	201
230	Rossese bianco B.	225	227	247	253	241	259	178	184	238	260	253	273	139	155	194	204	248	250	263	294	132	155	137	139	211	211	213	217	203	207	200	208	242	248	203	217	291	291	304	316	218	218	218	218	247	249	201	203
231	Rossese N.	225	237	247	249	241	257	178	178	246	270	251	253	133	139	186	204	248	258	263	263	139	139	151	159	211	211	209	213	201	215	190	208	242	248	209	217	289	291	302	316	218	226	206	206	247	253	201	205
232	Rossola (false)	231	245	249	263	241	243	184	188	220	270	241	273	137	139	194	200	238	244	263	284	150	153	137	163	205	211	213	213	191	201	200	208	242	248	203	231	295	299	302	310	230	230	200	206	247	247	201	201
233	Rossola nera N.	231	231	253	263	241	243	184	188	236	270	257	263	155	155	194	194	242	250	263	263	126	163	141	149	203	211	209	213	191	207	200	208	242	248	203	217	291	299	302	316	218	230	206	206	247	249	201	201
234	Rossola verde	225	231	247	253	241	243	178	184	260	270	253	263	139	155	194	204	242	248	263	263	139	163	149	159	195	211	209	211	191	203	200	208	248	248	203	217	289	291	302	316	208	230	206	222	249	249	201	201
235	Rossoletta	231	231	249	253	241	259	184	188	236	270	257	273	137	155	194	200	238	250	263	263	126	153	137	141	209	211	209	213	207	207	200	208	248	248	203	217	291	299	302	316	222	228	198	206	247	249	199	201
236	Roussanne B.	225	231	239	253	243	251	184	188	260	260	253	257	133	133	196	200	238	250	275	275	132	153	137	137	211	215	209	213	203	205	190	208	248	248	217	217	289	291	302	302	230	232	200	222	247	249	201	201
237	Ruché N.	235	235	233	247	251	257	178	188	236	248	265	273	135	151	186	196	244	254	243	296	139	139	159	159	211	215	209	217	191	207	208	210	254	264	201	217	299	299	302	316	218	228	196	206	249	261	199	201
238	Ruzzese B.	227	245	247	249	243	243	188	193	236	236	253	273	133	155	200	204	238	250	263	263	139	155	139	159	m.d.	m.d.	209	217	m.d.	m.d.	m.d.	m.d.	248	248	217	237	289	299	302	316	228	230	212	218	247	249	201	205
239	Sangiovese N.	225	235	239	263	243	243	178	184	236	246	253	257	133	133	194	196	242	258	263	263	132	155	137	139	211	211	209	215	203	205	190	208	242	248	217	217	289	291	308	308	208	222	206	206	247	247	201	201
240	Sauvignon blanc B.	227	231	239	257	243	251	174	188	236	238	241	257	133	151	188	194	244	246	263	294	126	150	139	143	209	215	217	217	205	207	200	208	242	248	223	237	289	291	302	312	222	230	200	206	249	249	199	201
241	Savagnin blanc B.	231	237	243	257	251	251	188	188	236	238	241	273	151	151	188	194	244	250	253	263	126	132	139	163	203	215	213	217	201	207	200	208	248	248	203	237	289	295	312	316	230	230	200	206	247	249	201	201
242	Sciaccarello (Termarina N.)	225	227	239	247	241	243	182	188	238	260	253	273	133	133	194	204	244	244	257	269	132	139	137	159	203	215	209	209	191	207	200	210	248	254	217	217	289	295	302	316	218	218	200	206	247	247	201	205
243	Scimiscià B.	225	235	239	253	243	251	178	188	238	246	238	263	133	133	188	200	250	258	253	263	139	153	151	151	211	211	213	217	201	201	208	210	248	248	217	229	289	295	302	312	230	230	206	206	249	251	201	205
244	Servavillano	225	225	249	249	241	257	184	188	246	260	273	273	135	139	200	204	242	244	253	263	139	139	159	159	211	215	209	217	207	207	208	210	248	254	201	209	291	291	304	316	218	228	218	222	247	247	201	205
245	Sgavetta N.	231	239	239	247	241	257	184	184	236	262	241	253	133	135	196	196	242	242	265	265	139	153	137	159	211	215	217	217	191	191	190	210	242	248	211	217	289	291	302	316	206	230	200	200	247	253	199	205
246	Slarina N.	225	233	247	249	251	257	178	193	236	238	241	265	139	143	200	204	248	250	263	271	150	153	137	157	203	211	209	213	201	207	208	208	248	248	203	217	291	295	302	312	208	230	206	222	247	249	201	203
247	Spergola B. (Vernaccia di Oristano B.)	231	245	249	263	243	251	180	193	236	238	253	257	133	155	194	200	250	258	263	263	139	163	149	159	209	211	209	217	191	191	208	210	242	248	217	217	299	299	302	316	228	230	206	212	247	249	201	201
248	Stciucaera bianca	225	225	247	247	241	241	184	193	236	246	263	273	133	139	204	204	238	250	263	296	132	139	159	163	211	215	209	213	201	207	190	210	248	248	203	237	289	291	316	316	230	230	206	218	247	247	201	205
249	Sultanina bianca B. (Thomson seedless)	233	233	239	253	241	251	180	193	220	246	251	251	145	151	188	188	246	258	249	267	126	139	143	159	211	211	209	217	191	203	208	210	248	254	207	217	291	299	302	320	208	230	200	236	247	249	199	201
250	Syrah N.	225	231	239	239	243	243	188	190	220	230	241	273	133	133	188	194	244	250	253	294	126	150	139	143	211	215	209	215	191	207	200	210	248	264	217	217	291	295	310	316	226	228	200	218	249	253	199	201
251	Tadone 1 (from Saluzzo)	227	235	247	249	241	243	184	184	260	262	263	265	133	143	194	200	242	250	263	265	132	150	137	143	211	215	209	209	201	207	208	210	248	248	217	217	291	291	302	316	230	230	200	222	247	261	203	207
252	Tadone 2 (from Saluzzo)	227	235	249	261	241	241	184	193	238	262	265	273	139	143	198	200	242	250	265	265	150	150	143	163	209	211	209	213	207	207	208	208	248	248	217	217	291	299	302	316	218	230	206	222	247	261	201	207
253	Teinturier ad acino rotondo	235	237	239	247	251	257	188	193	230	236	253	273	133	151	194	196	244	250	253	296	126	139	139	159	211	215	209	213	191	207	200	208	248	254	201	237	291	295	312	316	230	230	206	206	253	253	201	201
254	Teinturier du Cher	237	237	239	243	241	251	188	188	230	238	273	273	137	151	188	194	244	254	253	253	126	126	139	139	203	215	209	213	201	207	200	208	248	248	201	237	295	295	312	316	208	230	206	222	247	253	201	201
255	Teroldego N.	225	227	239	247	241	243	178	184	230	238	241	263	137	155	194	194	242	254	253	253	153	163	149	163	211	215	209	215	191	195	200	210	242	248	203	217	295	299	302	316	226	230	212	222	247	253	201	201
256	Terrano N.	225	227	247	249	243	257	188	188	220	236	251	273	135	155	192	194	238	250	253	253	132	153	151	163	209	211	213	217	191	201	200	208	248	254	201	203	289	295	302	316	226	232	206	222	247	253	203	203
257	Timorasso B.	225	225	247	247	241	243	178	178	236	260	253	257	133	133	196	204	250	258	263	263	126	153	141	163	215	215	209	209	191	215	210	210	248	254	209	217	289	291	302	316	218	222	206	218	247	247	201	201
258	Trebbianino di Tortona (presumed)	225	231	247	253	241	251	180	184	270	270	273	273	133	151	200	204	238	258	263	265	139	150	159	163	211	211	209	213	201	207	190	208	248	248	201	217	291	295	316	316	218	228	206	212	247	247	201	205
259	Trebbiano abruzzese B.	225	231	239	247	243	243	180	188	236	250	259	273	133	145	194	196	250	258	257	286	126	132	137	139	211	223	209	209	191	191	190	190	242	254	209	217	289	291	316	316	208	228	196	206	247	261	205	207
260	Trebbiano toscano B.	225	231	249	253	243	257	178	182	246	250	251	273	133	143	194	200	244	250	263	265	132	150	137	163	209	211	209	209	203	207	200	210	242	248	209	217	295	295	302	316	208	228	200	206	249	261	201	207
261	Tressot N.	225	237	239	249	241	257	178	188	220	270	241	241	139	143	194	200	244	254	253	263	126	139	139	159	211	215	207	215	195	201	200	208	248	248	203	217	295	295	316	316	226	230	222	222	247	253	201	201
262	Urban blau (Schiava gentile N.)	235	237	247	249	241	243	180	184	238	256	253	273	139	155	192	200	238	258	253	257	139	155	159	193	203	215	209	217	191	207	208	210	248	248	203	217	291	295	310	316	230	230	206	206	247	249	201	201
263	Uva 'd Batita	225	231	247	247	251	257	188	193	236	260	273	273	135	151	186	204	246	250	251	253	139	153	159	163	215	215	209	209	193	207	210	210	248	254	203	217	291	295	312	316	208	222	200	206	247	249	201	203
264	Uva delle cascine	233	239	247	249	257	257	180	184	236	262	253	273	143	143	196	204	242	258	263	265	139	150	139	153	215	215	217	217	191	207	210	210	248	248	217	217	291	299	316	316	208	226	200	218	247	249	201	201
265	Uva rara N.	235	239	247	249	251	257	184	188	236	260	253	273	133	143	196	200	242	244	265	296	150	153	137	139	211	211	209	217	191	207	208	208	248	248	209	209	289	295	302	316	226	232	196	200	247	253	201	201
266	Uva ruggia (Achladi)	233	239	243	251	241	257	182	184	246	260	251	273	133	135	188	200	246	250	243	265	132	139	137	159	209	215	209	211	203	207	m.d.	m.d.	248	254	207	227	291	291	312	312	218	228	196	218	247	249	205	205
267	Uva tosca bianca	231	231	239	257	243	257	180	188	236	260	241	273	143	155	186	194	244	258	247	275	126	150	139	143	m.d.	m.d.	209	213	m.d.	m.d.	m.d.	m.d.	248	254	201	209	291	299	302	316	218	222	200	206	247	249	201	203
268	Uva tosca N.	231	231	247	257	241	243	180	188	236	236	241	273	151	155	194	204	248	258	247	253	126	148	139	143	215	215	209	217	191	207	200	210	248	254	201	217	291	299	302	316	222	230	200	206	247	249	201	203
269	Uvalino N.	235	245	247	255	257	257	178	188	230	260	251	273	135	143	196	204	248	250	251	253	126	153	137	141	209	215	209	217	201	207	190	208	248	248	203	217	295	299	302	316	208	228	206	222	247	251	201	205
270	Uvetta (from Carpignano S.)	225	237	239	263	257	269	184	190	236	246	241	273	143	155	194	196	250	250	269	296	139	153	137	159	203	211	213	213	191	207	190	208	242	248	201	201	291	291	310	316	208	226	200	218	247	247	201	203
271	Verdea B.	233	239	247	247	241	257	178	188	238	262	251	273	133	133	194	204	244	248	263	265	139	139	159	159	209	209	209	209	191	207	208	208	248	254	203	217	289	295	302	316	206	228	206	206	247	247	201	205
272	Verdeca B. (Lagorthi)	231	239	239	239	241	241	178	188	250	260	251	253	133	145	188	196	242	250	253	269	132	150	137	143	211	211	209	213	207	207	m.d.	m.d.	248	248	203	223	295	295	302	320	210	228	196	206	249	249	201	205
273	Verdese B.	231	231	247	253	251	257	184	184	236	236	253	269	133	151	200	204	238	242	243	243	150	150	143	163	195	209	207	217	203	207	208	210	242	254	209	217	291	299	302	312	218	232	206	222	249	253	201	201
274	Verdicchio bianco B.	227	239	239	247	243	243	178	184	238	260	253	257	133	155	196	196	248	256	243	243	132	150	143	163	209	211	209	209	203	205	190	190	254	254	201	209	291	291	308	310	218	228	200	206	247	249	201	201
275	Vermentino B.	233	237	249	249	243	251	178	180	238	246	251	257	133	151	200	204	248	258	263	263	132	132	137	137	203	211	209	213	201	205	190	210	242	248	201	209	295	299	302	312	226	230	206	206	247	249	201	205
276	Vermentino nero N.	225	239	239	253	257	257	184	188	236	262	253	263	135	143	188	192	238	250	249	249	132	163	137	149	209	211	209	213	191	191	208	208	248	254	209	217	291	299	302	316	206	228	200	212	249	261	201	205
277	Vernaccia di S. Gimignano B.	225	225	239	249	243	243	182	188	246	260	251	273	135	143	188	190	238	244	263	275	132	139	137	159	211	211	209	213	191	207	208	208	254	264	217	227	291	295	316	316	208	228	196	218	249	261	201	205
278	Vespolina N.	235	239	247	249	243	257	184	184	238	262	241	263	143	155	196	200	242	250	265	265	126	139	141	159	211	211	213	217	191	191	208	210	248	248	217	217	291	295	302	316	222	232	206	222	247	249	201	205
279	Vien de Nus N.	225	235	239	247	243	243	188	188	260	260	241	253	133	155	194	194	246	250	253	263	150	155	139	143	209	215	213	217	191	203	208	210	248	254	201	217	289	299	310	316	208	222	206	222	247	249	201	203
280	Viognier B.	225	231	239	249	241	243	184	190	220	246	263	273	133	139	188	200	250	250	263	294	139	150	143	159	211	211	209	213	203	207	208	210	248	248	201	217	291	295	302	302	222	230	206	218	247	249	199	201
281	Vurpin (false)	235	239	247	249	243	257	178	184	248	260	273	273	133	135	188	194	236	242	253	294	126	153	137	141	211	211	209	217	207	207	190	210	248	248	201	217	291	295	310	316	218	228	200	206	247	253	201	201
282	Zanello	225	231	247	247	241	257	184	184	260	270	241	273	135	139	194	196	242	250	253	263	139	153	137	159	211	211	209	217	191	207	208	210	248	248	201	201	291	299	312	316	218	232	206	222	247	247	201	201
283	Zibibbo B. (Muscat of Alexandria)	227	231	249	251	251	251	178	193	246	270	265	273	133	149	186	204	246	254	253	263	126	126	139	141	215	223	213	213	191	207	190	210	254	264	205	217	291	295	312	316	230	230	206	218	247	249	199	207
284	w-Fenera 1	231	239	249	255	257	269	188	188	230	236	251	257	151	155	196	204	250	250	253	271	150	153	137	163	205	211	213	215	191	191	200	210	248	248	217	229	289	289	304	310	222	222	200	222	249	253	199	201
285	w-Fenera 2	231	235	255	263	257	269	188	190	220	238	241	253	151	155	194	204	250	250	253	294	153	153	137	137	215	215	211	213	191	191	206	210	248	248	229	229	289	291	310	310	222	226	200	200	249	249	201	201
286	w-Fenera 10	231	231	239	257	243	257	190	190	220	230	253	257	141	155	194	196	250	250	253	263	153	153	137	151	211	215	213	217	191	195	208	208	248	248	211	229	289	291	302	310	208	222	200	200	247	249	201	201
287	w-Fenera 11	225	237	257	263	243	257	188	188	230	238	257	273	139	155	194	194	250	250	296	298	153	153	137	151	215	215	213	217	195	207	204	206	248	248	203	209	289	291	310	310	208	222	200	200	253	253	201	201
288	w-Fenera 12	225	227	239	251	241	257	180	190	220	262	257	273	139	141	196	196	250	258	265	294	153	153	137	151	211	215	209	217	191	207	190	208	248	248	209	211	291	295	302	302	222	230	200	206	247	249	201	201
289	w-Fenera 13	227	231	261	263	257	257	188	188	220	238	251	257	141	143	194	196	250	252	253	269	153	153	137	151	215	215	213	215	191	191	206	210	248	248	225	227	289	291	302	310	226	226	200	200	247	255	201	203
290	w-Gorzente 1	227	231	239	247	241	251	188	188	230	230	241	257	133	155	186	194	250	250	253	296	155	155	151	151	211	215	213	213	191	195	208	210	248	248	211	211	291	291	302	302	230	230	200	200	253	253	201	201
291	w-Gorzente 3	227	237	263	263	257	269	188	190	238	238	253	257	151	151	194	194	250	250	253	298	153	155	137	163	211	215	211	213	191	191	200	208	248	248	229	235	289	299	310	310	222	226	200	200	253	253	201	201
292	w-Gorzente 5	225	231	249	263	241	243	188	188	236	270	241	257	133	151	194	200	244	250	263	263	153	153	137	137	211	211	213	213	191	191	200	208	248	248	203	203	295	295	302	310	226	230	200	206	249	253	201	205
293	w-Gorzente 6	227	231	263	263	241	251	188	188	230	238	257	257	139	151	194	196	246	250	296	298	132	153	151	163	215	215	215	215	191	195	208	210	248	248	217	217	289	289	302	302	222	222	200	200	253	255	201	201
294	w-Gorzente 6bis	227	245	247	255	241	257	188	193	230	236	241	273	143	155	204	204	246	250	251	269	153	153	137	137	203	215	209	211	191	207	200	210	248	248	203	217	291	299	302	316	218	222	200	222	251	255	201	203
295	w-Gorzente 7	239	239	249	263	257	257	188	190	246	266	241	251	139	151	194	200	250	250	253	263	148	153	137	143	211	211	213	213	191	201	208	208	248	248	201	211	291	299	302	302	222	226	200	200	249	249	201	201
296	w-Gorzente 7 bis	227	231	247	257	241	251	188	190	268	270	253	257	137	151	194	194	250	250	253	294	153	155	151	151	211	211	217	217	191	191	200	210	248	248	201	229	289	291	302	302	218	222	200	200	247	253	201	201
297	w-Gorzente 9	237	237	263	263	251	251	188	188	238	238	241	257	151	155	194	194	250	250	253	298	153	153	137	151	203	211	217	217	195	195	200	208	248	248	203	229	289	289	302	310	222	222	200	200	253	255	201	205
298	w-Gorzente 10	231	239	239	263	251	251	188	188	236	246	241	253	151	155	194	194	246	246	253	298	139	153	137	163	203	211	213	215	191	191	200	208	248	248	203	229	289	289	310	316	222	222	200	200	253	255	201	201
299	w-Gorzente 11	231	231	239	239	251	257	184	188	236	246	241	253	151	151	194	194	246	250	253	263	139	153	151	163	203	215	213	213	191	191	200	208	248	248	203	203	289	291	310	316	222	222	200	200	249	253	201	201
300	w-Gorzente 12	239	239	249	255	241	251	178	190	230	238	251	263	139	151	200	204	246	248	251	298	132	153	137	137	211	215	213	217	191	207	208	210	248	254	201	201	291	291	302	316	222	222	200	206	249	253	201	201
301	w-Gorzente 13	235	235	239	263	251	257	188	188	236	236	257	257	155	155	194	194	246	250	263	269	132	155	137	137	211	215	213	213	195	195	200	200	248	248	229	229	289	291	302	302	218	222	200	200	247	253	201	201
302	w-Gorzente 14	239	239	263	263	251	257	188	190	246	246	251	257	139	151	194	194	246	246	263	269	153	155	137	137	211	215	213	215	191	195	200	200	248	248	203	203	289	291	302	310	222	222	200	200	249	253	201	201
303	w-Pineta di Classe 1	231	239	257	257	243	251	188	188	230	236	241	253	151	155	196	196	246	250	249	269	153	155	137	137	211	215	213	217	191	195	200	208	248	248	217	229	289	291	310	310	226	228	200	200	249	253	201	201
304	w-Pineta di Classe 2	231	231	239	263	257	257	188	190	230	238	241	263	133	151	194	194	246	248	253	253	153	155	151	151	205	211	209	213	191	203	200	208	248	248	227	229	289	289	302	316	222	222	200	200	247	253	199	205
305	w-Pineta di Classe 3	231	231	239	263	251	257	188	188	230	236	241	257	151	155	194	194	250	250	263	269	153	155	137	137	203	211	213	217	191	207	208	208	248	248	211	211	289	289	302	316	226	226	200	200	249	255	201	201
306	w-Pineta di Classe 4	231	231	239	249	257	257	184	188	230	230	241	257	141	153	194	194	250	250	269	294	132	132	137	151	211	215	209	213	191	195	200	210	248	248	217	229	289	291	310	310	208	222	200	204	249	255	201	201
307	w-Pineta di Classe 5	227	239	261	263	241	243	188	190	230	236	273	273	133	155	194	194	246	250	255	271	132	163	151	151	205	215	213	217	191	207	200	208	248	248	211	229	289	291	302	302	222	222	200	200	253	253	201	201
308	w-Pineta S. Vitale 1	231	231	239	239	241	241	188	188	236	238	251	251	151	151	194	194	238	250	253	269	153	153	137	163	m.d.	m.d.	213	213	191	203	200	208	248	248	229	229	291	291	302	310	222	226	200	200	249	253	201	205
309	w-Pineta S. Vitale 2	227	227	239	261	241	257	184	188	220	230	241	257	151	155	194	196	242	250	253	253	153	159	137	151	215	215	213	215	191	195	200	208	248	248	203	211	291	291	300	310	222	222	200	200	253	253	199	201
310	w-Pineta S. Vitale 3	227	231	263	263	257	257	188	188	220	230	257	257	151	155	194	196	242	250	298	298	153	163	137	149	195	215	213	213	191	191	200	210	248	248	203	203	289	291	302	310	222	226	200	200	253	255	201	201
311	w-Pineta S. Vitale 5	227	231	249	263	241	259	190	190	230	238	257	257	151	155	194	194	250	254	253	269	153	153	137	151	211	215	213	217	191	195	200	208	248	248	203	203	289	291	302	310	222	222	200	200	249	255	199	201
312	w-Piota 1	227	239	239	239	251	257	188	188	238	266	241	241	151	151	194	194	246	250	253	294	153	163	137	163	195	215	215	217	191	195	200	210	248	248	203	203	289	291	302	310	222	226	200	200	253	255	201	205
313	w-Piota 2	225	239	239	247	257	257	188	188	266	266	241	257	151	151	186	194	250	250	263	294	132	153	137	151	195	215	215	217	191	195	210	210	248	248	203	203	289	291	302	310	222	226	200	200	247	253	201	205
314	w-Piota 3	227	227	247	257	251	251	188	188	236	236	241	253	151	151	196	204	246	250	253	296	150	153	137	163	203	211	217	217	191	191	190	208	248	248	229	229	289	289	302	310	222	222	200	204	249	253	201	201
315	w-Piota 4	227	231	239	239	251	269	188	188	236	238	241	241	151	155	188	194	246	246	253	294	153	153	137	151	215	215	213	213	195	195	208	208	248	248	229	229	289	291	302	310	222	230	200	200	249	249	201	201
316	w-Piota 5	237	239	247	263	257	257	188	188	230	266	257	257	151	151	186	194	250	250	263	294	153	153	137	151	215	215	211	215	195	195	200	210	248	248	203	211	289	289	302	302	222	226	200	204	253	255	201	201
317	w-Piota 6	231	239	239	239	241	251	188	190	236	238	257	263	141	155	194	196	246	250	253	269	153	153	151	163	203	215	215	217	191	207	200	208	248	248	211	211	289	291	302	302	222	230	200	204	249	249	201	201
318	w-Piota 7	227	237	247	253	241	257	188	188	230	238	257	273	151	155	186	194	246	250	253	263	132	153	151	163	215	215	211	217	195	207	200	200	248	248	211	229	289	289	302	302	226	226	204	206	249	253	201	203
319	w-Piota 8	225	227	239	263	257	257	188	188	238	238	257	257	151	155	194	196	250	250	253	296	132	153	151	151	203	215	213	217	195	195	208	208	248	248	211	211	291	295	302	302	218	222	200	200	247	253	201	201
320	w-Piota 9	231	231	263	263	241	257	188	188	230	238	257	257	133	151	194	196	246	250	253	296	153	153	137	151	215	215	213	217	191	191	200	208	248	248	211	235	289	291	302	302	222	222	200	200	253	253	201	201
321	w-Piota 11	227	239	239	263	241	251	188	188	220	246	261	263	141	151	194	194	246	250	263	269	153	153	137	151	211	215	213	213	195	201	200	200	248	248	229	229	291	291	302	302	208	238	200	204	249	255	201	201
322	w-Piota 12	227	231	239	253	251	257	184	188	236	238	251	257	155	155	194	196	238	250	298	298	153	153	137	151	203	203	213	213	191	191	200	200	248	248	201	229	291	291	302	310	226	226	200	200	255	255	201	201
323	w-Piota 13	227	227	253	267	251	257	188	188	224	238	241	257	151	151	194	194	246	250	269	294	132	153	151	151	215	215	213	217	191	195	200	206	248	248	203	229	291	291	302	310	222	222	200	206	249	255	201	201
324	w-Piota 14	231	239	239	257	251	259	188	188	238	266	257	263	151	155	194	196	250	250	253	253	153	153	137	151	211	211	213	215	191	207	200	208	248	248	211	211	289	289	302	302	208	222	200	200	249	253	201	201
325	w-Piota 15	231	231	239	247	251	257	188	190	236	236	241	257	151	155	194	194	250	250	253	269	132	153	137	163	211	211	213	213	195	195	200	210	248	248	211	229	289	295	302	302	222	222	200	200	253	255	201	203
326	w-Piota 16	231	239	239	239	241	257	188	188	238	254	257	273	141	155	194	196	246	250	253	269	132	153	137	163	211	215	213	215	191	207	200	208	248	248	217	229	289	291	302	310	222	226	200	206	253	253	201	203
327	w-Piota C	231	239	257	263	241	269	188	190	220	238	241	257	141	151	194	196	246	250	253	296	153	153	137	137	211	215	213	213	191	191	200	200	248	248	213	227	289	291	302	310	222	226	200	236	249	249	201	205
328	w-Randolera 1	227	233	239	263	241	257	178	188	236	246	241	273	133	151	196	200	236	246	269	269	126	153	137	141	205	211	209	217	195	207	190	200	242	248	201	211	289	291	302	316	218	222	200	218	251	255	201	203
329	w-Randolera 2	225	231	247	263	243	257	188	188	236	270	257	273	133	151	194	200	250	250	263	269	153	155	137	163	211	211	213	217	191	207	200	208	248	254	211	217	289	299	302	316	208	222	198	200	247	249	199	201
330	w-Randolera 3	231	231	239	261	257	257	188	188	230	266	241	241	151	151	194	194	246	250	263	269	153	153	137	163	211	211	213	217	191	191	200	200	248	248	203	211	289	291	302	310	222	226	200	218	249	253	201	201
331	w-Randolera 4	225	231	239	261	241	257	178	180	248	266	241	251	133	155	194	196	236	246	263	263	126	153	141	163	211	211	213	213	191	201	190	200	248	248	203	203	291	291	310	316	208	226	200	218	247	253	201	205
332	w-Randolera 5	227	231	239	263	257	257	188	190	236	266	257	257	151	155	194	194	250	250	253	269	153	153	137	151	205	215	215	215	191	191	200	200	248	248	229	229	289	289	302	310	222	226	200	200	253	253	201	201
333	w-Rio corto 1	239	239	239	263	257	259	188	190	236	266	257	263	151	151	194	194	246	246	253	296	132	153	137	163	211	215	215	217	195	201	200	200	248	248	211	211	289	291	302	302	208	222	200	200	253	253	199	201
334	w-Rio corto 1A	231	231	263	263	257	259	188	188	220	238	241	273	151	155	194	194	246	250	253	269	153	155	137	137	203	211	217	217	195	207	200	208	248	248	211	211	289	289	302	310	222	222	200	200	249	253	201	201
335	w-Rio corto 2	227	227	263	263	241	257	188	188	238	266	241	251	133	151	194	196	250	250	269	269	153	153	137	151	211	211	213	213	195	195	200	208	248	248	211	229	289	289	310	310	222	222	200	204	249	253	201	201
336	w-Rio corto 3	231	231	239	239	251	257	188	193	230	238	263	263	133	151	194	196	246	250	253	253	139	153	137	159	205	205	209	209	191	201	200	208	248	248	203	203	289	289	310	310	226	230	200	206	249	253	199	201
337	w-Rio corto 4	231	231	239	261	257	257	188	188	230	230	241	241	151	151	194	204	250	250	253	269	153	153	137	137	205	211	213	213	191	191	200	208	242	248	201	203	289	291	302	302	222	222	200	206	247	253	201	203
338	w-Rio corto 5	227	231	239	263	241	241	184	188	230	266	241	241	133	133	194	196	250	250	253	269	153	153	137	151	203	211	209	213	191	191	200	208	248	248	211	235	289	289	302	310	222	222	200	204	249	253	201	201
339	w-Rio corto 6	227	235	257	263	251	257	188	190	236	266	241	241	151	155	194	196	246	258	269	269	132	153	137	137	205	215	213	217	195	195	200	200	248	248	211	211	289	289	302	310	222	222	200	200	253	253	201	201
340	w-Rio corto 8	227	231	239	257	241	243	188	188	230	238	241	257	133	139	194	196	250	264	269	269	132	153	137	163	205	215	215	217	191	191	200	200	248	248	201	217	289	289	302	310	222	226	200	206	253	255	201	201
341	w-Rio corto 9	227	231	239	257	241	241	188	190	238	266	259	273	151	151	194	194	250	250	253	269	153	153	137	137	211	215	213	217	191	207	200	200	248	248	211	211	289	289	302	310	222	226	200	222	249	249	201	201
342	w-Scrivia 1	227	245	247	263	241	251	188	188	236	260	257	273	133	151	196	204	250	250	253	263	153	155	137	137	m.d.	m.d.	213	213	191	195	200	208	248	248	227	235	289	289	302	310	222	228	200	200	253	255	201	207
343	w-Scrivia 2	225	231	257	257	257	269	188	190	236	236	241	241	151	155	194	194	246	250	253	263	150	153	137	143	211	211	209	213	191	195	208	208	248	248	201	217	289	291	310	310	222	222	204	206	249	249	199	201
344	w-Verrerie 1	231	239	253	263	257	257	188	190	238	266	241	257	151	151	194	196	246	246	253	298	153	153	137	151	203	211	213	213	181	195	208	208	248	248	203	211	289	291	302	302	222	222	198	200	253	255	201	201
345	w-Verrerie 4	227	239	253	263	257	257	190	190	230	238	241	241	151	155	194	196	246	246	255	298	153	153	137	137	203	211	213	215	181	195	208	208	248	248	211	229	289	289	302	302	222	222	200	200	255	255	201	201
346	w-Verrerie 7	231	235	239	257	257	257	188	190	236	238	241	257	143	155	186	196	246	250	263	275	153	159	137	151	203	211	213	213	183	195	200	200	248	248	229	231	289	291	302	302	222	222	198	200	253	255	201	201
347	w-Verrerie 8	231	239	239	239	257	257	188	188	238	266	241	241	143	151	186	186	250	250	263	300	153	155	137	137	211	211	213	213	191	195	200	200	248	248	229	229	289	289	302	302	222	222	200	200	255	255	201	201
348	w-Verrerie 10	231	231	239	257	251	257	188	188	230	236	241	257	151	155	194	196	250	250	253	294	153	153	137	137	203	211	213	215	181	195	200	200	248	248	203	229	289	289	302	316	218	222	200	200	253	253	201	201
[truncated: 6 more columns]

## Sheet: Suppl Table S3
Supplementary Table S3 - Vitis vinifera subsp. sylvestris populations included in this study. Remains of a remote uprooted vineyard were discovered nearby population 2 (Gorzente).
Population Number	Population name	Region (Country)	Location (longitude, latitude)	N. of analysed individuals	Site ecology	Approximate distance from cultivated vines
1	Fenera	Piedmont (ITA)	45°42'18"N, 8°18'40"E	6	Screes on ledges under cliffs	3 km
2	Gorzente	Piedmont (ITA)	44°36'56"N, 8°44'19"E	13	River banks, alluvial sediments	2 km
3	Pineta di Classe	Emilia-Romagna (ITA)	44°19'49"N, 12°17'30"E	5	Forest along a canal bank	2 km
4	Pineta S. Vitale	Emilia-Romagna (ITA)	44°31'09"N, 12°13'33"E	4	Flooded forest	2 km
5	Piota	Piedmont (ITA)	44°36'31"N, 8°43'14"E	16	River banks, alluvial sediments	5 km
6	Randolera	Piedmont (ITA)	45°06'54"N, 7°25'52"E	5	Glacial sediments	2 km
7	Rio corto	Piedmont (ITA)	45°06'06"N, 7°28'01"E	9	Alluvial/glacial sediments	3 km
8	Scrivia	Piedmont (ITA)	44°48'33"N, 8°50'54"E	2	River gravel bed	1 km
9	Verrérie	Var (FRA)	43°35'16"N, 6°51'20"E	5	River banks	4 km

## Sheet: Suppl Table S4
Supplementary Table S4 - List of the 348 non-redundant genotypes according to q membership coefficient values resulted from STRUCTURE.
Sample code number	Cultivar/accession name	Sample origin	% Missing values	q membership coefficient group 1 (cultivated)	q membership coefficient group 2 (wild)
332	w-Randolera 5 (wild)	WILD	0	0.013	0.987
297	w-Gorzente 9 (wild)	WILD	0	0.015	0.985
345	w-Verrerie 4 (wild)	WILD	0	0.015	0.985
344	w-Verrerie 1 (wild)	WILD	0	0.016	0.984
320	w-Piota 9 (wild)	WILD	0	0.017	0.983
327	w-Piota C (wild)	WILD	0	0.019	0.981
291	w-Gorzente 3 (wild)	WILD	0	0.02	0.98
302	w-Gorzente 14 (wild)	WILD	0	0.021	0.979
324	w-Piota 14 (wild)	WILD	0	0.021	0.979
333	w-Rio corto 1 (wild)	WILD	0	0.021	0.979
334	w-Rio corto 1A (wild)	WILD	0	0.021	0.979
335	w-Rio corto 2 (wild)	WILD	0	0.022	0.978
339	w-Rio corto 6 (wild)	WILD	0	0.022	0.978
310	w-Pineta S. Vitale 3 (wild)	WILD	0	0.023	0.977
316	w-Piota 5 (wild)	WILD	0	0.023	0.977
312	w-Piota 1 (wild)	WILD	0	0.024	0.976
315	w-Piota 4 (wild)	WILD	0	0.024	0.976
322	w-Piota 12 (wild)	WILD	0	0.024	0.976
323	w-Piota 13 (wild)	WILD	0	0.024	0.976
330	w-Randolera 3 (wild)	WILD	0	0.025	0.975
321	w-Piota 11 (wild)	WILD	0	0.026	0.974
347	w-Verrerie 8 (wild)	WILD	0	0.026	0.974
348	w-Verrerie 10 (wild)	WILD	0	0.026	0.974
317	w-Piota 6 (wild)	WILD	0	0.03	0.97
311	w-Pineta S. Vitale 5 (wild)	WILD	0	0.032	0.968
309	w-Pineta S. Vitale 2 (wild)	WILD	0	0.034	0.966
285	w-Fenera 2 (wild)	WILD	0	0.035	0.965
293	w-Gorzente 6 (wild)	WILD	0	0.036	0.964
325	w-Piota 15 (wild)	WILD	0	0.036	0.964
289	w-Fenera 13 (wild)	WILD	0	0.039	0.961
307	w-Pineta di Classe 5 (wild)	WILD	0	0.04	0.96
286	w-Fenera 10 (wild)	WILD	0	0.041	0.959
305	w-Pineta di Classe 3 (wild)	WILD	0	0.043	0.957
308	w-Pineta S. Vitale 1 (wild)	WILD	3	0.043	0.957
340	w-Rio corto 8 (wild)	WILD	0	0.043	0.957
341	w-Rio corto 9 (wild)	WILD	0	0.045	0.955
301	w-Gorzente 13 (wild)	WILD	0	0.047	0.953
298	w-Gorzente 10 (wild)	WILD	0	0.048	0.952
346	w-Verrerie 7 (wild)	WILD	0	0.049	0.951
337	w-Rio corto 4 (wild)	WILD	0	0.051	0.949
303	w-Pineta di Classe 1 (wild)	WILD	0	0.052	0.948
326	w-Piota 16 (wild)	WILD	0	0.052	0.948
290	w-Gorzente 1 (wild)	WILD	0	0.054	0.946
319	w-Piota 8 (wild)	WILD	0	0.059	0.941
318	w-Piota 7 (wild)	WILD	0	0.062	0.938
313	w-Piota 2 (wild)	WILD	0	0.068	0.932
287	w-Fenera 11 (wild)	WILD	0	0.069	0.931
296	w-Gorzente 7 bis (wild)	WILD	0	0.078	0.922
338	w-Rio corto 5 (wild)	WILD	0	0.083	0.917
314	w-Piota 3 (wild)	WILD	0	0.084	0.916
299	w-Gorzente 11 (wild)	WILD	0	0.102	0.898
304	w-Pineta di Classe 2 (wild)	WILD	0	0.105	0.895
306	w-Pineta di Classe 4 (wild)	WILD	0	0.117	0.883
295	w-Gorzente 7 (wild)	WILD	0	0.126	0.874
284	w-Fenera 1 (wild)	WILD	0	0.144	0.856
342	w-Scrivia 1 (wild)	WILD	3	0.161	0.839
343	w-Scrivia 2 (wild)	WILD	0	0.214	0.786
336	w-Rio corto 3 (wild)	WILD	0	0.27	0.73
292	w-Gorzente 5 (wild)	WILD	0	0.339	0.661
131	Lambrusco salamino N.	CULTIVATED	0	0.363	0.637
7	Ancellotta N.	CULTIVATED	0	0.385	0.615
119	Lambrusco a foglia frastagliata N.	CULTIVATED	0	0.414	0.586
329	w-Randolera 2 (wild)	WILD	0	0.415	0.585
328	w-Randolera 1 (wild)	WILD	0	0.416	0.584
127	Lambrusco Marani N.	CULTIVATED	0	0.422	0.578
27	Becuet N. (Persan)	CULTIVATED	0	0.448	0.552
122	Lambrusco Corbelli	CULTIVATED	0	0.448	0.552
69	Chenin B.	CULTIVATED	0	0.454	0.546
288	w-Fenera 12 (wild)	WILD	0	0.457	0.543
121	Lambrusco Benetti N.	CULTIVATED	0	0.466	0.534
206	Petite Arvine B.	CULTIVATED	0	0.468	0.532
300	w-Gorzente 12 (wild)	WILD	0	0.476	0.524
126	Lambrusco Maestri N.	CULTIVATED	0	0.479	0.521
270	Uvetta di Carpignano	CULTIVATED	0	0.482	0.518
294	w-Gorzente 6bis (wild)	WILD	0	0.486	0.514
209	Pinot nero N. (Pinot noir)	CULTIVATED	0	0.491	0.509
132	Lambrusco viadanese N.	CULTIVATED	0	0.493	0.507
241	Savagnin blanc B	CULTIVATED	0	0.505	0.495
331	w-Randolera 4 (wild)	WILD	0	0.506	0.494
130	Lambrusco Oliva N.	CULTIVATED	0	0.509	0.491
240	Sauvignon B.	CULTIVATED	0	0.512	0.488
124	Lambrusco di Sorbara N.	CULTIVATED	0	0.513	0.487
152	Marzemino N.	CULTIVATED	0	0.515	0.485
41	Bondola	CULTIVATED	0	0.534	0.466
255	Teroldego N.	CULTIVATED	0	0.534	0.466
55	Cabernet Sauvignon N.	CULTIVATED	0	0.543	0.457
232	Rossola (false)	CULTIVATED	0	0.569	0.431
183	Negrello	CULTIVATED	0	0.572	0.428
256	Terrano N.	CULTIVATED	0	0.573	0.427
74	Corbeau (Turca N.)	CULTIVATED	0	0.579	0.421
68	Chatus N.	CULTIVATED	0	0.582	0.418
218	Rachina	CULTIVATED	0	0.582	0.418
154	Merlot N.	CULTIVATED	0	0.586	0.414
90	Fiano B.	CULTIVATED	0	0.601	0.399
212	Poulsard	CULTIVATED	0	0.602	0.398
194	Neretto nostrano	CULTIVATED	7	0.604	0.396
184	Negrera (from Valtellina)	CULTIVATED	0	0.62	0.38
208	Pignola N.	CULTIVATED	0	0.622	0.378
158	Montanera N.	CULTIVATED	0	0.623	0.377
66	Chardonnay B.	CULTIVATED	0	0.628	0.372
54	Cabernet franc N.	CULTIVATED	0	0.629	0.371
129	Lambrusco Montericco rosso (false)	CULTIVATED	7	0.632	0.368
1	Aglianico N.	CULTIVATED	0	0.646	0.354
91	Fogarina N.	CULTIVATED	0	0.648	0.352
227	Riesling italico B.	CULTIVATED	0	0.648	0.352
120	Lambrusco Barghi N.	CULTIVATED	0	0.649	0.351
250	Syrah N.	CULTIVATED	0	0.655	0.345
97	Gamay N.	CULTIVATED	0	0.663	0.337
268	Uva tosca N.	CULTIVATED	0	0.669	0.331
57	Calabrese N.	CULTIVATED	0	0.677	0.323
221	Refosco dal peduncolo rosso N.	CULTIVATED	0	0.677	0.323
113	Jacquez	CULTIVATED	0	0.678	0.322
254	Teinturier du Cher	CULTIVATED	0	0.68	0.32
233	Rossola nera N.	CULTIVATED	0	0.681	0.319
123	Lambrusco del pellegrino N. (L. di Fiorano)	CULTIVATED	0	0.692	0.308
226	Riesling B.	CULTIVATED	0	0.695	0.305
235	Rossoletta	CULTIVATED	0	0.695	0.305
26	Basoleina	CULTIVATED	0	0.699	0.301
261	Tressot	CULTIVATED	3	0.701	0.299
279	Vien de Nus N.	CULTIVATED	0	0.71	0.29
207	Picolit (false)	CULTIVATED	0	0.712	0.288
243	Scimiscià B.	CULTIVATED	0	0.712	0.288
31	Bian ver B. (Verdesse)	CULTIVATED	0	0.715	0.285
8	Ansonica B.	CULTIVATED	0	0.725	0.275
253	Teinturier ad acino rotondo	CULTIVATED	0	0.726	0.274
222	Refosco gentile	CULTIVATED	0	0.727	0.273
20	Barbera ciarìa	CULTIVATED	0	0.73	0.27
64	Cascarolo	CULTIVATED	0	0.732	0.268
92	Fortana N.	CULTIVATED	0	0.734	0.266
236	Roussanne B.	CULTIVATED	0	0.735	0.265
193	Neretto gentile	CULTIVATED	0	0.737	0.263
2	Albana B.	CULTIVATED	0	0.742	0.258
156	Minutolo B.	CULTIVATED	0	0.742	0.258
225	Rèze	CULTIVATED	0	0.743	0.257
166	Moscato di Scanzo N.	CULTIVATED	0	0.746	0.254
87	Dureza	CULTIVATED	3	0.747	0.253
216	Putèt	CULTIVATED	8	0.748	0.252
181	Nebbiolo rosé	CULTIVATED	0	0.749	0.251
93	Freisa N.	CULTIVATED	0	0.752	0.248
137	Magliocco dolce	CULTIVATED	3	0.752	0.248
180	Nebbiolo N.	CULTIVATED	0	0.752	0.248
16	Barbarossa (from Finale)	CULTIVATED	0	0.76	0.24
245	Sgavetta N.	CULTIVATED	0	0.761	0.239
15	Baratuciat B.	CULTIVATED	0	0.763	0.237
65	Cavazzina	CULTIVATED	0	0.764	0.236
67	Chasselas dorato B.	CULTIVATED	0	0.769	0.231
116	Lambrusca pignata	CULTIVATED	0	0.77	0.23
102	Granaccia bianca	CULTIVATED	0	0.771	0.229
86	Durasa N.	CULTIVATED	0	0.773	0.227
176	Nebbiolo (false) 217	CULTIVATED	0	0.774	0.226
177	Nebbiolo d'Antom	CULTIVATED	0	0.774	0.226
197	Orsanella	CULTIVATED	0	0.776	0.224
76	Cot (Malbech N.)	CULTIVATED	0	0.777	0.223
110	Groppello gentile N.	CULTIVATED	0	0.779	0.221
239	Sangiovese N.	CULTIVATED	0	0.779	0.221
89	Famoso B.	CULTIVATED	7	0.785	0.215
70	Chiavennasca bianca	CULTIVATED	0	0.786	0.214
178	Nebbiolo di Dronero (false)	CULTIVATED	0	0.789	0.211
138	Maiolina N.	CULTIVATED	0	0.79	0.21
50	Bressana	CULTIVATED	0	0.792	0.208
118	Lambruschetta	CULTIVATED	0	0.792	0.208
128	Lambrusco Montericco N.	CULTIVATED	0	0.794	0.206
267	Uva tosca bianca	CULTIVATED	1	0.794	0.206
45	Bracciola nera N.	CULTIVATED	0	0.795	0.205
105	Grenache N. (Garnacha tinta)	CULTIVATED	0	0.795	0.205
205	Petit rouge N.	CULTIVATED	0	0.798	0.202
139	Malbo gentile N.	CULTIVATED	0	0.801	0.199
94	Fumin N.	CULTIVATED	0	0.804	0.196
161	Morettina	CULTIVATED	0	0.806	0.194
242	Sciaccarello (Termarina N.)	CULTIVATED	0	0.808	0.192
30	Besgano nero	CULTIVATED	0	0.811	0.189
125	Lambrusco grasparossa N.	CULTIVATED	0	0.815	0.185
3	Albanina nera	CULTIVATED	0	0.817	0.183
179	Nebbiolo gabardin	CULTIVATED	0	0.817	0.183
272	Verdeca B. (Lagorthi)	CULTIVATED	3	0.822	0.178
228	Rossara N. (Schiava N.)	CULTIVATED	0	0.825	0.175
146	Malvasia di Lipari B.	CULTIVATED	0	0.827	0.173
189	Neretto di Bairo N.	CULTIVATED	0	0.835	0.165
51	Brugnola	CULTIVATED	0	0.846	0.154
280	Viognier B.	CULTIVATED	0	0.848	0.152
53	Bubbierasco	CULTIVATED	0	0.85	0.15
153	Mayolet Rs.	CULTIVATED	0	0.851	0.149
117	Lambrusca vittona	CULTIVATED	0	0.852	0.148
265	Uva rara N.	CULTIVATED	0	0.857	0.143
18	Barbassese	CULTIVATED	0	0.86	0.14
33	Bianchetto (from Saluzzo)	CULTIVATED	0	0.863	0.137
56	Cagambraga	CULTIVATED	0	0.863	0.137
276	Vermentino nero N.	CULTIVATED	0	0.863	0.137
28	Berla grossa	CULTIVATED	0	0.864	0.136
143	Malvasia di Boca	CULTIVATED	0	0.866	0.134
202	Pelaverga N.	CULTIVATED	0	0.867	0.133
230	Rossese bianco B.	CULTIVATED	0	0.869	0.131
104	Grec rouge	CULTIVATED	0	0.871	0.129
14	Balsamina (from Reggio Emilia area)	CULTIVATED	0	0.873	0.127
43	Bosco B.	CULTIVATED	0	0.873	0.127
58	Calora (false)	CULTIVATED	3	0.873	0.127
88	Erbaluce B.	CULTIVATED	0	0.873	0.127
99	Garganega B.	CULTIVATED	0	0.874	0.126
203	Pelaverga piccolo N.	CULTIVATED	0	0.875	0.125
275	Vermentino B.	CULTIVATED	0	0.876	0.124
77	Croatina	CULTIVATED	0	0.879	0.121
234	Rossola verde	CULTIVATED	0	0.879	0.121
263	Uva 'd Batita	CULTIVATED	0	0.882	0.118
101	Gouais blanc (Liseiret B.)	CULTIVATED	0	0.885	0.115
247	Spergola B. (Vernaccia di Oristano B.)	CULTIVATED	0	0.887	0.113
187	Ner d'ala N.	CULTIVATED	0	0.89	0.11
274	Verdicchio bianco B.	CULTIVATED	0	0.89	0.11
4	Albarola B.	CULTIVATED	0	0.894	0.106
213	Prié blanc B.	CULTIVATED	0	0.894	0.106
278	Vespolina N.	CULTIVATED	0	0.896	0.104
61	Canaiolo nero N.	CULTIVATED	0	0.9	0.1
17	Barbarossa di Piemonte	CULTIVATED	0	0.903	0.097
175	Nascetta B.	CULTIVATED	0	0.907	0.093
195	Neyret N.	CULTIVATED	0	0.908	0.092
281	Vurpin (false)	CULTIVATED	0	0.909	0.091
136	Maccaferro (Mornasca N.)	CULTIVATED	0	0.912	0.088
38	Bonarda N.	CULTIVATED	0	0.913	0.087
249	Sultanina bianca B.	CULTIVATED	0	0.914	0.086
34	Bibiola	CULTIVATED	0	0.916	0.084
257	Timorasso B.	CULTIVATED	0	0.917	0.083
23	Barberùn	CULTIVATED	0	0.918	0.082
13	Avarengo N.	CULTIVATED	0	0.92	0.08
52	Brunetta (from Rivoli)	CULTIVATED	0	0.921	0.079
135	Luglienga nera	CULTIVATED	0	0.921	0.079
231	Rossese N.	CULTIVATED	0	0.921	0.079
262	Urban blau (Schiava gentile)	CULTIVATED	0	0.922	0.078
223	Refosco nostrano N.	CULTIVATED	0	0.924	0.076
260	Trebbiano toscano B.	CULTIVATED	0	0.924	0.076
72	Coccalona bianca	CULTIVATED	0	0.927	0.073
96	Galletto	CULTIVATED	0	0.927	0.073
215	Primitivo N.	CULTIVATED	0	0.928	0.072
112	Heptakilo	CULTIVATED	0	0.929	0.071
151	Malvasia nera lunga N.	CULTIVATED	0	0.929	0.071
185	Neirano di Spagna	CULTIVATED	7	0.93	0.07
214	Primaticcia	CULTIVATED	0	0.93	0.07
19	Barbera bianca B.	CULTIVATED	0	0.931	0.069
78	Croetto	CULTIVATED	0	0.931	0.069
85	Doux d'Henry N.	CULTIVATED	0	0.931	0.069
144	Malvasia di Candia aromatica B.	CULTIVATED	0	0.931	0.069
142	Malvasia bianca lunga B.	CULTIVATED	0	0.932	0.068
32	Bianchetta (from Frascata)	CULTIVATED	0	0.933	0.067
174	Mulinè	CULTIVATED	0	0.933	0.067
73	Coccalona nera (Orsolina, Rohrtraube blauroth)	CULTIVATED	0	0.934	0.066
188	Neretta cuneese N.	CULTIVATED	0	0.936	0.064
217	Quagliano N. (Bouteillan)	CULTIVATED	0	0.936	0.064
36	Blanchet	CULTIVATED	0	0.937	0.063
63	Carignan N.	CULTIVATED	0	0.937	0.063
12	Avarenchetto	CULTIVATED	0	0.938	0.062
39	Bonardina	CULTIVATED	0	0.938	0.062
165	Moscato d'Amburgo N.	CULTIVATED	0	0.938	0.062
106	Grignolino N.	CULTIVATED	0	0.94	0.06
6	Aleatico N.	CULTIVATED	0	0.941	0.059
219	Rapallino	CULTIVATED	0	0.941	0.059
238	Ruzzese B.	CULTIVATED	1	0.941	0.059
80	Crovaro	CULTIVATED	0	0.942	0.058
160	Moradella (Vermiglio)	CULTIVATED	0	0.942	0.058
100	Giamellotto (false)	CULTIVATED	0	0.943	0.057
11	Avanà N.	CULTIVATED	0	0.944	0.056
173	Mostarino	CULTIVATED	0	0.944	0.056
201	Patouja	CULTIVATED	0	0.944	0.056
84	Dorata (from Rossena)	CULTIVATED	7	0.947	0.053
155	Millegusti	CULTIVATED	0	0.947	0.053
162	Moretto grosso N.	CULTIVATED	0	0.948	0.052
133	Luglienga bianca (S. Anna di Lipsia B.)	CULTIVATED	0	0.949	0.051
251	Tadone 1 (from Saluzzo)	CULTIVATED	0	0.95	0.05
190	Neretto di Marengo	CULTIVATED	0	0.951	0.049
246	Slarina N.	CULTIVATED	0	0.951	0.049
49	Bragat rosa N.	CULTIVATED	0	0.952	0.048
198	Ortrugo B.	CULTIVATED	0	0.952	0.048
271	Verdea B.	CULTIVATED	0	0.953	0.047
95	Galletta	CULTIVATED	0	0.954	0.046
150	Malvasia nera a grappolo corto	CULTIVATED	0	0.954	0.046
170	Moscato violetto (M. rouge de Madère)	CULTIVATED	0	0.954	0.046
200	Patlassa (long internodes, presumed)	CULTIVATED	0	0.954	0.046
252	Tadone 2 (from Saluzzo)	CULTIVATED	0	0.955	0.045
264	Uva delle cascine	CULTIVATED	0	0.955	0.045
269	Uvalino N.	CULTIVATED	0	0.955	0.045
282	Zanello	CULTIVATED	0	0.955	0.045
103	Grandurey	CULTIVATED	0	0.956	0.044
159	Montepulciano N.	CULTIVATED	0	0.956	0.044
75	Cortese B.	CULTIVATED	0	0.957	0.043
98	Gamba rossa N.	CULTIVATED	0	0.957	0.043
237	Ruché N.	CULTIVATED	0	0.957	0.043
192	Neretto duro (Balau)	CULTIVATED	0	0.958	0.042
220	Rastajola	CULTIVATED	0	0.958	0.042
5	Aleatico (false, from Paderna)	CULTIVATED	0	0.959	0.041
62	Cardìn	CULTIVATED	0	0.959	0.041
114	Lacrima Cristi	CULTIVATED	0	0.959	0.041
211	Portugais bleu N.	CULTIVATED	0	0.959	0.041
37	Bombino bianco B.	CULTIVATED	3	0.96	0.04
79	Crova (elliptic berry) (Uva crova)	CULTIVATED	0	0.96	0.04
248	Stciucaera bianca	CULTIVATED	0	0.96	0.04
24	Barbrassa	CULTIVATED	0	0.961	0.039
82	Dolcetto bianco	CULTIVATED	0	0.961	0.039
196	Orange muscat (M. fleur d'oranger)	CULTIVATED	0	0.961	0.039
273	Verdese B.	CULTIVATED	3	0.961	0.039
111	Harslevelu	CULTIVATED	0	0.962	0.038
134	Luglienga moscata	CULTIVATED	0	0.962	0.038
259	Trebbiano abruzzese B.	CULTIVATED	0	0.962	0.038
9	Arneis B.	CULTIVATED	0	0.963	0.037
224	Regina B.	CULTIVATED	7	0.963	0.037
40	Bonda N.	CULTIVATED	0	0.964	0.036
81	Crovin (di Perti)	CULTIVATED	0	0.965	0.035
210	Plassa N.	CULTIVATED	0	0.965	0.035
35	Biestro (presumed)	CULTIVATED	0	0.966	0.034
182	Nebùe	CULTIVATED	0	0.966	0.034
10	Arsetto bianco (presumed)	CULTIVATED	0	0.968	0.032
44	Bottagera (false)	CULTIVATED	0	0.968	0.032
283	Zibibbo B. (Muscat of Alexandria)	CULTIVATED	0	0.968	0.032
22	Barbera N.	CULTIVATED	0	0.969	0.031
29	Besgano bianco	CULTIVATED	0	0.969	0.031
172	Mossano (from Canavese area)	CULTIVATED	0	0.969	0.031
42	Bordò	CULTIVATED	0	0.97	0.03
141	Malvasia bianca (from Vignale)	CULTIVATED	0	0.97	0.03
145	Malvasia di Casorzo N.	CULTIVATED	0	0.97	0.03
164	Moscato bianco precoce	CULTIVATED	0	0.97	0.03
108	Grisa (from Cumiana)	CULTIVATED	0	0.971	0.029
167	Moscato giallo B.	CULTIVATED	0	0.971	0.029
266	Uva ruggia	CULTIVATED	3	0.971	0.029
71	Citronino	CULTIVATED	0	0.972	0.028
83	Dolcetto N.	CULTIVATED	0	0.973	0.027
157	Moissan	CULTIVATED	0	0.973	0.027
21	Barbera di Patrunat	CULTIVATED	0	0.974	0.026
46	Brachetto (false, from Nizza M.to)	CULTIVATED	0	0.974	0.026
47	Brachetto Migliardi	CULTIVATED	0	0.974	0.026
147	Malvasia di Schierano N.	CULTIVATED	0	0.974	0.026
149	Malvasia nera (from Costa V.)	CULTIVATED	0	0.974	0.026
204	Perla di Csaba B. (Csaba gyoengye)	CULTIVATED	0	0.974	0.026
277	Vernaccia di S. Gimignano B.	CULTIVATED	0	0.974	0.026
48	Brachetto N.	CULTIVATED	0	0.975	0.025
25	Baresana B.	CULTIVATED	0	0.976	0.024
115	Lambrusca di Alessandria N.	CULTIVATED	0	0.976	0.024
140	Malvasia aromatica di Parma (Malvasia Casalini B.)	CULTIVATED	0	0.976	0.024
169	Moscato rosa Rs.	CULTIVATED	0	0.977	0.023
171	Moschato mavro	CULTIVATED	0	0.977	0.023
60	Calora bianca (presumed)	CULTIVATED	0	0.978	0.022
148	Malvasia moscata B.	CULTIVATED	0	0.978	0.022
163	Moscato bianco B.	CULTIVATED	0	0.978	0.022
59	Calora (presumed)	CULTIVATED	0	0.979	0.021
109	Grò blan	CULTIVATED	0	0.979	0.021
168	Moscato nero di Acqui N.	CULTIVATED	0	0.979	0.021
186	Neirera	CULTIVATED	0	0.979	0.021
229	Rossese bianco (false, from Monforte)	CULTIVATED	0	0.979	0.021
258	Trebbianino di Tortona (presumed)	CULTIVATED	0	0.979	0.021
107	Gris	CULTIVATED	0	0.98	0.02
191	Neretto di Salto	CULTIVATED	0	0.98	0.02
244	Servavillano	CULTIVATED	0	0.982	0.018
199	Parmesana	CULTIVATED	0	0.983	0.017

## Sheet: Suppl Table S5
Supplementary Table S5 - List of the nuclear and chloroplastic SSR markers used in this study.
SSR marker	Reference	Type	Linkage group
VMC1E8	Vitis Microsatellite Consortium (Agrogene SA)	Nuclear	VIII
VMC2H4	Vitis Microsatellite Consortium (Agrogene SA)	Nuclear	XII
VMC3D12	Vitis Microsatellite Consortium (Agrogene SA)	Nuclear	XIII
VMC5G8	Vitis Microsatellite Consortium (Agrogene SA)	Nuclear	XV
VMC7F2	Vitis Microsatellite Consortium (Agrogene SA)	Nuclear	XVIII
VRZAG21	Sefc, K. M., Regner, F., Turetschek, E., Glössl, J. & Steinkellner, H. Identification of microsatellite sequences in Vitis riparia and their applicability for genotyping of different Vitis species. Genome 42, 1–7 (1999).	Nuclear	IV
VrZAG62	Sefc, K. M., Regner, F., Turetschek, E., Glössl, J. & Steinkellner, H. Identification of microsatellite sequences in Vitis riparia and their applicability for genotyping of different Vitis species. Genome 42, 1–7 (1999).	Nuclear	VII
VrZAG64	Sefc, K. M., Regner, F., Turetschek, E., Glössl, J. & Steinkellner, H. Identification of microsatellite sequences in Vitis riparia and their applicability for genotyping of different Vitis species. Genome 42, 1–7 (1999).	Nuclear	X
VrZAG67	Sefc, K. M., Regner, F., Turetschek, E., Glössl, J. & Steinkellner, H. Identification of microsatellite sequences in Vitis riparia and their applicability for genotyping of different Vitis species. Genome 42, 1–7 (1999).	Nuclear	X
VrZAG79	Sefc, K. M., Regner, F., Turetschek, E., Glössl, J. & Steinkellner, H. Identification of microsatellite sequences in Vitis riparia and their applicability for genotyping of different Vitis species. Genome 42, 1–7 (1999).	Nuclear	V
VVIB01	Merdinoglu, D. et al. Development and characterization of a large set of microsatellite markers in grapevine (Vitis vinifera L.) suitable for multiplex PCR. Mol. Breed. 15, 349–366 (2005).	Nuclear	II
VvIN73	Merdinoglu, D. et al. Development and characterization of a large set of microsatellite markers in grapevine (Vitis vinifera L.) suitable for multiplex PCR. Mol. Breed. 15, 349–366 (2005).	Nuclear	XVII
VVIQ52	Merdinoglu, D. et al. Development and characterization of a large set of microsatellite markers in grapevine (Vitis vinifera L.) suitable for multiplex PCR. Mol. Breed. 15, 349–366 (2005).	Nuclear	IX
VVMD21	Bowers, J. E., Dangl, G. S. & Meredith, C. P. Development and characterization of additional microsatellite DNA markers for grape. Am. J. Enol. Vitic. 50, 243–246 (1999).	Nuclear	VI
VvMD24	Bowers, J. E., Dangl, G. S. & Meredith, C. P. Development and characterization of additional microsatellite DNA markers for grape. Am. J. Enol. Vitic. 50, 243–246 (1999).	Nuclear	XIV
VvMD25	Bowers, J. E., Dangl, G. S. & Meredith, C. P. Development and characterization of additional microsatellite DNA markers for grape. Am. J. Enol. Vitic. 50, 243–246 (1999).	Nuclear	XI
VvMD26	Bowers, J. E., Dangl, G. S. & Meredith, C. P. Development and characterization of additional microsatellite DNA markers for grape. Am. J. Enol. Vitic. 50, 243–246 (1999).	Nuclear	I
VvMD27	Bowers, J. E., Dangl, G. S. & Meredith, C. P. Development and characterization of additional microsatellite DNA markers for grape. Am. J. Enol. Vitic. 50, 243–246 (1999).	Nuclear	V
VvMD28	Bowers, J. E., Dangl, G. S. & Meredith, C. P. Development and characterization of additional microsatellite DNA markers for grape. Am. J. Enol. Vitic. 50, 243–246 (1999).	Nuclear	III
VvMD31	Bowers, J. E., Dangl, G. S. & Meredith, C. P. Development and characterization of additional microsatellite DNA markers for grape. Am. J. Enol. Vitic. 50, 243–246 (1999).	Nuclear	VII
VvMD32	Bowers, J. E., Dangl, G. S. & Meredith, C. P. Development and characterization of additional microsatellite DNA markers for grape. Am. J. Enol. Vitic. 50, 243–246 (1999).	Nuclear	IV
VvMD36	Bowers, J. E., Dangl, G. S. & Meredith, C. P. Development and characterization of additional microsatellite DNA markers for grape. Am. J. Enol. Vitic. 50, 243–246 (1999).	Nuclear	III
VvMD5	Bowers, J. E., Dangl, G. S., Vignani, R. & Meredith, C. P. Isolation and characterization of new polymorphic simple sequence repeat loci in grape (Vitis vinifera L.). Genome 39, 628–633 (1996).	Nuclear	XVI
VvMD6	Bowers, J. E., Dangl, G. S., Vignani, R. & Meredith, C. P. Isolation and characterization of new polymorphic simple sequence repeat loci in grape (Vitis vinifera L.). Genome 39, 628–633 (1996).	Nuclear	VII
VvMD7	Bowers, J. E., Dangl, G. S., Vignani, R. & Meredith, C. P. Isolation and characterization of new polymorphic simple sequence repeat loci in grape (Vitis vinifera L.). Genome 39, 628–633 (1996).	Nuclear	VII
VVP31	Merdinoglu, D. et al. Development and characterization of a large set of microsatellite markers in grapevine (Vitis vinifera L.) suitable for multiplex PCR. Mol. Breed. 15, 349–366 (2005).	Nuclear	XIX
VvS2	Thomas, M. R. & Scott, N. S. Microsatellite repeats in grapevine reveal DNA polymorphisms when analysed as sequence-tagged sites (STSs). Theor. Appl. Genet. 86, 985–990 (1993).	Nuclear	XI
ccmp3	Weising, K. & Gardner, R. C. A set of conserved PCR primers for the analysis of simple sequence repeat polymorphisms in chloroplast genomes of dicotyledonous angiosperms. Genome 42(1), 9–19 (1999).	Chloroplastic	-
ccmp5	Weising, K. & Gardner, R. C. A set of conserved PCR primers for the analysis of simple sequence repeat polymorphisms in chloroplast genomes of dicotyledonous angiosperms. Genome 42(1), 9–19 (1999).	Chloroplastic	-
ccmp10	Weising, K. & Gardner, R. C. A set of conserved PCR primers for the analysis of simple sequence repeat polymorphisms in chloroplast genomes of dicotyledonous angiosperms. Genome 42(1), 9–19 (1999).	Chloroplastic	-
ccSSR9	Chung, S. M. & Staub, J. E. The development and evaluation of consensus chloroplast primer pairs that possess highly variable sequence regions in a diverse array of plant taxa. Theor. Appl. Genet. 107(4), 757–767 (2003).	Chloroplastic	-

## Sheet: Suppl Table S6
Supplementary Table S6 - Historical literature referring to Table 3.
Dalla Fossa, C. Opuscoli agrarii (Società Agraria del Dipartimento del Crostolo, Reggio, 1810).
Comitato Vitivinicolo della Provincia di Trento. Camera di Commercio, Industria e Agricoltura - Indirizzo viticolo per la provincia di Trento (Arti Grafiche Saturnia, Trento, 1954).
Rinaldi, A. & Valli, R. I vecchi vitigni di Reggio Emilia. Vignevini 10 (1992).
Vicini, G.B. I vini modanesi. Baccanale di un accademico dissonante colle annotazioni (P.F. Torri, Modena, 1752).
Pizzi, A. Studi sulle uve e sui mosti della provincia di Reggio Emilia. Bollettino del consorzio agricolo 7 (1891).
Bertozzi, V. Viti della provincia di Reggio Emilia (Manuscript, 1840).
Aggazzotti, F. Catalogo descrittivo delle principali varietà di uve coltivate presso il cav. Avv. Francesco Aggazzotti del Colombaro (Carlo Vincenzi, Modena, 1867).
Sestini, F. & Fabbrini, A. Determinazione i principali Componenti i Vini d’Italia. Continuazione degli Atti dell'Imp. e Reale Accademia economico-agraria dei Georgofili di Firenze (Guglielmo Piatti, 1862).
Maini, L. Catalogo alfabetico di quasi tutte le uve o viti conosciute e coltivate nelle province di Modena e Reggio secondo i loro nomi volgari con altre notizie relative (Moneti & Pelloni, Modena, 1851).
Acerbi, G. Delle viti italiane (Silvestri, Milano, 1825).
